# Supplementary material for: MALDI imaging combined with two-photon microscopy reveals local differences in the heterogeneity of colorectal cancer
Source: Npj Imaging. 2024 Sep 23;2:35. doi: 10.1038/s44303-024-00041-3 (PMC12118716; doi:10.1038/s44303-024-00041-3)
Supplement: Supplementary file 1 — Supplementary Information1 [file 44303_2024_41_MOESM1_ESM.xlsx]

## Sheet: Full_Peptide_Library
MALDI_mass	ESI_mass	Distance	Peptide	Protein.names	Gene.Names	Organism	Protein Accession	Protein Group	Protein ID	Unique	-10lgP	Length.x	ppm	m/z	z	RT	Area OV-Bharti-Health	Fraction	Scan	#Feature	#Feature OV-Bharti-Health	Start	End	PTM	AScore	Accession	Uniprot	Length.y
698.276	698.444	0.17	K.VGLIAAR.R	60S ribosomal protein L8 (Large ribosomal subunit protein uL2)	RPL8	Homo sapiens (Human)	P62917|RL8_HUMAN	310	411	Y	32.46	7	-2.6	350.23	2	31.18	31493	1	9045	1	1	235	241			RL8_HUMAN	P62917	257
699.476	700.387	0.91	R.SSVPGVR.L	Vimentin	VIM	Homo sapiens (Human)	P08670|VIME_HUMAN	8	3	Y	29.08	7	-2.1	351.202	2	17	184170	1	3613	1	1	72	78			VIME_HUMAN	P08670	466
701.276	701.407	0.13	R.NLGSIAK.M	Ras GTPase-activating-like protein IQGAP1 (p195)	IQGAP1 KIAA0051	Homo sapiens (Human)	P46940|IQGA1_HUMAN	128	96	Y	25.51	7	-2.8	351.712	2	19.45	12364	1	4486	1	1	1224	1230			IQGA1_HUMAN	P46940	1657
782.476	782.465	0.01	R.IGLLDPR.W	Splicing factor 3A subunit 1 (SF3a120) (Spliceosome-associated protein 114) (SAP 114)	SF3A1 SAP114	Homo sapiens (Human)	Q15459|SF3A1_HUMAN	416	509	Y	19.9	7	-2.7	392.241	2	48.91	33429	1	16536	1	1	431	437			SF3A1_HUMAN	Q15459	793
783.476	783.435	0.04	K.EGLRGPR.G	Collagen alpha-2(I) chain (Alpha-2 type I collagen)	COL1A2	Homo sapiens (Human)	P08123|CO1A2_HUMAN	52	132	Y	34.57	7	-2.7	392.726	2	13.19	51991	1	2139	1	1	816	822			CO1A2_HUMAN	P08123	1366
786.476	786.46	0.02	K.QTLNAIK.L	Eukaryotic translation initiation factor 5B (eIF-5B) (EC 3.6.5.3) (Translation initiation factor IF-2)	EIF5B IF2 KIAA0741	Homo sapiens (Human)	O60841|IF2P_HUMAN	683	571	Y	21.12	7	-11.8	394.235	2	48.06	33286	1	16145	1	1	969	975			IF2P_HUMAN	O60841	1220
787.476	787.48	0	K.SLLVQTK.R	60S ribosomal protein L3 (HIV-1 TAR RNA-binding protein B) (TARBP-B) (Large ribosomal subunit protein uL3)	RPL3 OK/SW-cl.32	Homo sapiens (Human)	P39023|RL3_HUMAN	118	137	Y	23.07	7	-14.9	394.743	2	28.15	730780	1	7650	1	1	350	356			RL3_HUMAN	P39023	403
791.476	791.421	0.06	K.GITMATAK.A	Talin-1	TLN1 KIAA1027 TLN	Homo sapiens (Human)	Q9Y490|TLN1_HUMAN	14	13	N	39.27	8	-3.6	396.718	2	19.98	54420	1	4679	1	1	2181	2188			TLN1_HUMAN	Q9Y490	2541
793.476	794.411	0.93	K.LTGMAFR.V	Glyceraldehyde-3-phosphate dehydrogenase (GAPDH) (EC 1.2.1.12) (Peptidyl-cysteine S-nitrosylase GAPDH) (EC 2.6.99.-)	GAPDH GAPD CDABP0047 OK/SW-cl.12	Homo sapiens (Human)	P04406|G3P_HUMAN	26	163	Y	62.08	7	-1.6	398.214	2	38.89	218220	1	12262	1	1	228	234			G3P_HUMAN	P04406	335
794.476	794.465	0.01	K.IIAPPER.K	Actin, aortic smooth muscle (EC 3.6.4.-) (Alpha-actin-2) (Cell growth-inhibiting gene 46 protein) [Cleaved into: Actin, aortic smooth muscle, intermediate form]	ACTA2 ACTSA ACTVS GIG46	Homo sapiens (Human)	P62736|ACTA_HUMAN	5	69	N	48.97	7	-2.3	398.241	2	26.14	371000	1	6963	1	1	331	337			ACTA_HUMAN	P62736	377
813.476	813.434	0.04	R.VQVSPER.T	Basement membrane-specific heparan sulfate proteoglycan core protein (HSPG) (Perlecan) (PLC) [Cleaved into: Endorepellin; LG3 peptide]	HSPG2	Homo sapiens (Human)	P98160|PGBM_HUMAN	38	24	Y	51.95	7	-7	407.724	2	15.41	0	1	2976	0	0	1958	1964			PGBM_HUMAN	P98160	4391
814.476	814.455	0.02	K.ALDLLDR.M	Mitogen-activated protein kinase 3 (MAP kinase 3) (MAPK 3) (EC 2.7.11.24) (ERT2) (Extracellular signal-regulated kinase 1) (ERK-1) (Insulin-stimulated MAP2 kinase) (MAP kinase isoform p44) (p44-MAPK) (Microtubule-associated protein 2 kinase) (p44-ERK1)	MAPK3 ERK1 PRKM3	Homo sapiens (Human)	P27361|MK03_HUMAN	505	358	Y	33.6	7	2.7	408.238	2	51.11	80859	1	17400	1	1	303	309			MK03_HUMAN	P27361	379
815.476	815.465	0.01	R.GFIPNIR.T	Fibrillin-1 [Cleaved into: Asprosin]	FBN1 FBN	Homo sapiens (Human)	P35555|FBN1_HUMAN	385	487	Y	57.48	7	-0.7	408.742	2	57.22	116450	1	19821	1	1	234	240			FBN1_HUMAN	P35555	2871
834.476	834.46	0.02	K.EYVGIVR.L	H/ACA ribonucleoprotein complex subunit DKC1 (EC 5.4.99.-) (CBF5 homolog) (Dyskerin) (Nopp140-associated protein of 57 kDa) (Nucleolar protein NAP57) (Nucleolar protein family A member 4) (snoRNP protein DKC1)	DKC1 NOLA4	Homo sapiens (Human)	O60832|DKC1_HUMAN	869	829	Y	50.11	7	-7.9	418.236	2	35.6	8782.9	1	10895	1	1	152	158			DKC1_HUMAN	O60832	514
835.476	835.434	0.04	K.AAFAPFGR.I	Cytotoxic granule associated RNA binding protein TIA1 (Nucleolysin TIA-1 isoform p40) (RNA-binding protein TIA-1) (T-cell-restricted intracellular antigen-1) (TIA-1) (p40-TIA-1)	TIA1	Homo sapiens (Human)	P31483|TIA1_HUMAN	788	808	Y	31.34	8	-2.5	418.725	2	48.47	0	1	16317	0	0	124	131			TIA1_HUMAN	P31483	386
836.476	836.439	0.04	R.LASYLDR.V	Keratin, type I cytoskeletal 18 (Cell proliferation-inducing gene 46 protein) (Cytokeratin-18) (CK-18) (Keratin-18) (K18)	KRT18 CYK18 PIG46	Homo sapiens (Human)	P05783|K1C18_HUMAN	98	154	Y	49.92	7	-2	419.228	2	30.97	367320	1	8968	1	1	91	97			K1C18_HUMAN	P05783	430
838.476	838.444	0.03	K.EVSTYIK.K	Elongation factor 1-alpha 1 (EF-1-alpha-1) (Elongation factor Tu) (EF-Tu) (Eukaryotic elongation factor 1 A-1) (eEF1A-1) (Leukocyte receptor cluster member 7)	EEF1A1 EEF1A EF1A LENG7	Homo sapiens (Human)	P68104|EF1A1_HUMAN	90	121	Y	43.27	7	-1.8	420.23	2	25.61	345540	1	6751	1	1	173	179			EF1A1_HUMAN	P68104	462
839.476	839.461	0.02	R.GVVGPQGAR.G	Collagen alpha-2(I) chain (Alpha-2 type I collagen)	COL1A2	Homo sapiens (Human)	P08123|CO1A2_HUMAN	52	132	Y	57.2	9	-3.8	420.738	2	15.51	2844600	1	3021	1	1	157	165			CO1A2_HUMAN	P08123	1366
840.476	840.507	0.03	K.VTVLGQPK.A	Immunoglobulin lambda-like polypeptide 5 (G lambda-1) (Germline immunoglobulin lambda 1)	IGLL5	Homo sapiens (Human)	B9A064|IGLL5_HUMAN	306	454	Y	26.34	8	-2	421.262	2	28.05	206950	1	7721	1	1	105	112			IGLL5_HUMAN	B9A064	214
848.476	848.476	0	K.LVDFLSR.G	Collagen alpha-3(VI) chain	COL6A3	Homo sapiens (Human)	P12111|CO6A3_HUMAN	3	18	Y	51.94	7	-1.3	425.247	2	58.33	53518	1	20234	1	1	2698	2704			CO6A3_HUMAN	P12111	3177
850.476	850.422	0.05	K.DTLM(+15.99)ISR.T	Immunoglobulin gamma-1 heavy chain (Immunoglobulin gamma-1 heavy chain NIE)		Homo sapiens (Human)	P0DOX5|IGG1_HUMAN	113	185	N	38.49	7	-6.4	426.217	2	27.2	902310	1	7800	2	2	251	257	Oxidation (M)	M4:Oxidation (M):1000.00	IGG1_HUMAN	P0DOX5	449
851.476	851.439	0.04	K.YQ(+.98)ISVNK.Y	Fibrinogen beta chain [Cleaved into: Fibrinopeptide B; Fibrinogen beta chain]	FGB	Homo sapiens (Human)	P02675|FIBB_HUMAN	49	57	Y	20.81	7	17.5	426.736	2	25.72	162800	1	6807	1	1	368	374	Deamidation (NQ)	Q2:Deamidation (NQ):42.89	FIBB_HUMAN	P02675	491
856.476	856.502	0.03	R.EKIATAPK.K	Ankyrin-3 (ANK-3) (Ankyrin-G)	ANK3	Homo sapiens (Human)	Q12955|ANK3_HUMAN	1175	1132	Y	15.72	8	-12	429.255	2	38.2	9879.2	1	11901	1	1	2504	2511			ANK3_HUMAN	Q12955	4377
858.476	858.481	0	R.AGSLAALEK.R	Smoothelin	SMTN SMSMO	Homo sapiens (Human)	P53814|SMTN_HUMAN	77	53	Y	59.63	9	-1.9	430.249	2	30.86	241130	1	8949	1	1	732	740			SMTN_HUMAN	P53814	917
859.076	859.404	0.33	R.DDDLNLR.A	Collagen alpha-2(VI) chain	COL6A2	Homo sapiens (Human)	P12110|CO6A2_HUMAN	24	58	Y	43.4	7	-2.2	430.71	2	30.22	155890	1	8694	1	1	739	745			CO6A2_HUMAN	P12110	1019
860.076	860.476	0.4	K.FLPSELR.D	Talin-1	TLN1 KIAA1027 TLN	Homo sapiens (Human)	Q9Y490|TLN1_HUMAN	14	13	Y	44.49	7	-2.2	431.246	2	47.16	166300	1	15766	1	1	2532	2538			TLN1_HUMAN	Q9Y490	2541
866.476	866.425	0.05	R.SGPPEPQR.N	WAS/WASL-interacting protein family member 1 (Protein PRPL-2) (Wiskott-Aldrich syndrome protein-interacting protein) (WASP-interacting protein)	WIPF1 WASPIP WIP	Homo sapiens (Human)	O43516|WIPF1_HUMAN	1148	1078	Y	18.71	8	5.9	434.224	2	36.29	18937	1	11270	1	1	159	166			WIPF1_HUMAN	O43516	503
867.476	867.456	0.02	R.GPSGPQGIR.G	Collagen alpha-2(I) chain (Alpha-2 type I collagen)	COL1A2	Homo sapiens (Human)	P08123|CO1A2_HUMAN	52	132	Y	72.62	9	-3.5	434.736	2	16.38	534180	1	3359	1	1	997	1005			CO1A2_HUMAN	P08123	1366
868.476	868.502	0.03	K.VIPELNGK.L	Glyceraldehyde-3-phosphate dehydrogenase (GAPDH) (EC 1.2.1.12) (Peptidyl-cysteine S-nitrosylase GAPDH) (EC 2.6.99.-)	GAPDH GAPD CDABP0047 OK/SW-cl.12	Homo sapiens (Human)	P04406|G3P_HUMAN	26	163	Y	58.74	8	-2.5	435.259	2	34.63	1282700	1	10466	1	1	220	227			G3P_HUMAN	P04406	335
870.476	870.481	0	R.SLQ(+.98)AVPGAK.D	Epiplakin (450 kDa epidermal antigen)	EPPK1 EPIPL	Homo sapiens (Human)	P58107|EPIPL_HUMAN	440	351	Y	15.19	9	-8.7	436.246	2	59.7	56289	1	20751	1	1	1131	1139	Deamidation (NQ)	Q3:Deamidation (NQ):1000.00	EPIPL_HUMAN	P58107	5088
872.476	872.476	0	K.GVTPAGFPK.K	Palladin (SIH002) (Sarcoma antigen NY-SAR-77)	PALLD KIAA0992 CGI-151	Homo sapiens (Human)	Q8WX93|PALLD_HUMAN	178	111	Y	46.3	9	-1.9	437.246	2	37.45	0	1	11662	0	0	875	883			PALLD_HUMAN	Q8WX93	1383
873.476	873.481	0	K.TEAEIALK.E	Plectin (PCN) (PLTN) (Hemidesmosomal protein 1) (HD1) (Plectin-1)	PLEC PLEC1	Homo sapiens (Human)	Q15149|PLEC_HUMAN	17	29	Y	37.54	8	2.1	437.751	2	30.88	0	1	8937	0	0	1987	1994			PLEC_HUMAN	Q15149	4684
878.476	879.434	0.96	K.AEFAEVSK.L	Albumin	ALB GIG20 GIG42 PRO0903 PRO1708 PRO2044 PRO2619 PRO2675 UNQ696/PRO1341	Homo sapiens (Human)	P02768|ALBU_HUMAN	23	30	Y	56.53	8	-3.1	440.725	2	23.24	3448300	1	5851	1	1	250	257			ALBU_HUMAN	P02768	609
884.476	884.439	0.04	R.LASFYER.A	V-type proton ATPase catalytic subunit A (V-ATPase subunit A) (EC 7.1.2.2) (V-ATPase 69 kDa subunit) (Vacuolar ATPase isoform VA68) (Vacuolar proton pump subunit alpha)	ATP6V1A ATP6A1 ATP6V1A1 VPP2	Homo sapiens (Human)	P38606|VATA_HUMAN	1140	1163	Y	15.89	7	-2.5	443.228	2	35.38	54075	1	10792	1	1	382	388			VATA_HUMAN	P38606	617
885.476	885.467	0.01	R.AAVLGENGR.V	RNA-binding protein Raly (Autoantigen p542) (Heterogeneous nuclear ribonucleoprotein C-like 2) (hnRNP core protein C-like 2) (hnRNP associated with lethal yellow protein homolog)	RALY HNRPCL2 P542	Homo sapiens (Human)	Q9UKM9|RALY_HUMAN	352	256	Y	32.32	9	-2.6	443.742	2	17.05	61228	1	3633	1	1	70	78			RALY_HUMAN	Q9UKM9	306
888.476	888.466	0.01	K.SEISNIAR.V	Calcium-activated chloride channel regulator 1 (EC 3.4.-.-) (Calcium-activated chloride channel family member 1) (hCLCA1) (Calcium-activated chloride channel protein 1) (CaCC-1) (hCaCC-1)	CLCA1 CACC1	Homo sapiens (Human)	A8K7I4|CLCA1_HUMAN	124	56	Y	42.42	8	-2.8	445.241	2	25.19	280280	1	6589	2	2	854	861			CLCA1_HUMAN	A8K7I4	914
894.476	894.456	0.02	R.GPAGPSGPAGK.D	Collagen alpha-2(I) chain (Alpha-2 type I collagen)	COL1A2	Homo sapiens (Human)	P08123|CO1A2_HUMAN	52	132	Y	74.88	11	-3.6	448.236	2	12.97	82988	1	2027	1	1	1054	1064			CO1A2_HUMAN	P08123	1366
896.476	896.476	0	K.AAFQYGIK.M	Protein Red (Cytokine IK) (IK factor) (Protein RER)	IK RED RER	Homo sapiens (Human)	Q13123|RED_HUMAN	990	1331	Y	44.87	8	0.7	449.248	2	40.47	0	1	12959	0	0	502	509			RED_HUMAN	Q13123	557
897.476	897.471	0.01	K.QGYVIYR.I	60S ribosomal protein L15 (Large ribosomal subunit protein eL15)	RPL15 EC45 TCBAP0781	Homo sapiens (Human)	P61313|RL15_HUMAN	435	463	Y	55.11	7	-1.5	449.744	2	34.84	225680	1	10557	1	1	57	63			RL15_HUMAN	P61313	204
898.476	898.506	0.03	R.MLLPGGVGR.A	Olfactomedin-like protein 1	OLFML1 UNQ564/PRO1126	Homo sapiens (Human)	Q6UWY5|OLFL1_HUMAN	624	540	Y	34.77	9	-2.6	450.261	2	50.55	28110	1	17152	1	1	250	258			OLFL1_HUMAN	Q6UWY5	402
909.476	909.467	0.01	R.GHNGLDGLK.G	Collagen alpha-2(I) chain (Alpha-2 type I collagen)	COL1A2	Homo sapiens (Human)	P08123|CO1A2_HUMAN	52	132	Y	16.67	9	9.6	455.747	2	23.19	15756	1	5824	1	1	181	189			CO1A2_HUMAN	P08123	1366
910.476	910.451	0.03	R.GIQ(+.98)GPQ(+.98)GPR.G	Collagen alpha-1(II) chain (Alpha-1 type II collagen) [Cleaved into: Collagen alpha-1(II) chain; Chondrocalcin]	COL2A1	Homo sapiens (Human)	P02458|CO2A1_HUMAN	686	1002	Y	18.4	9	-3.3	456.233	2	16.37	494740	1	3387	1	1	1107	1115	Deamidation (NQ)	Q3:Deamidation (NQ):1000.00;Q6:Deamidation (NQ):1000.00	CO2A1_HUMAN	P02458	1487
913.476	913.466	0.01	K.VFTTGFSR.M	Coronin-1B (Coronin-2)	CORO1B	Homo sapiens (Human)	Q9BR76|COR1B_HUMAN	958	871	Y	41.78	8	-1.4	457.742	2	39.06	100520	1	12321	1	1	234	241			COR1B_HUMAN	Q9BR76	489
918.476	918.475	0	K.APAMFNIR.N	40S ribosomal protein S3a (Small ribosomal subunit protein eS1) (v-fos transformation effector protein) (Fte-1)	RPS3A FTE1 MFTL	Homo sapiens (Human)	P61247|RS3A_HUMAN	123	194	Y	56.96	8	-1	460.246	2	52.87	157150	1	18099	1	1	35	42			RS3A_HUMAN	P61247	264
927.476	927.518	0.04	K.IEPPGLFR.G	DNA topoisomerase 1 (EC 5.6.2.1) (DNA topoisomerase I)	TOP1	Homo sapiens (Human)	P11387|TOP1_HUMAN	1067	1505	Y	26.69	8	-1.4	464.768	2	58.38	68101	1	20287	1	1	355	362			TOP1_HUMAN	P11387	765
938.476	938.464	0.01	R.QMIYSAAR.A	Protein PRRC1 (Proline-rich and coiled-coil-containing protein 1)	PRRC1	Homo sapiens (Human)	Q96M27|PRRC1_HUMAN	1203	1165	Y	20.49	8	-13.1	470.236	2	25.35	109870	1	6814	1	1	423	430			PRRC1_HUMAN	Q96M27	445
941.476	941.529	0.05	R.NIVEAAAVR.D	40S ribosomal protein S26 (Small ribosomal subunit protein eS26)	RPS26	Homo sapiens (Human)	P62854|RS26_HUMAN	652	754	Y	55.3	9	0.5	471.774	2	34.69	58452	1	10499	1	1	43	51			RS26_HUMAN	P62854	115
942.476	942.492	0.02	K.LGPSEVWR.T	Synemin (Desmuslin)	SYNM DMN KIAA0353 SYN	Homo sapiens (Human)	O15061|SYNEM_HUMAN	22	10	Y	52.18	8	-2.1	472.255	2	47.78	167680	1	16037	1	1	1129	1136			SYNEM_HUMAN	O15061	1565
943.476	943.497	0.02	K.EIAENALGK.H	Heterogeneous nuclear ribonucleoprotein H3 (hnRNP H3) (Heterogeneous nuclear ribonucleoprotein 2H9) (hnRNP 2H9)	HNRNPH3 HNRPH3	Homo sapiens (Human)	P31942|HNRH3_HUMAN	353	282	Y	42.2	9	7.4	472.762	2	26.2	142850	1	6988	1	1	68	76			HNRH3_HUMAN	P31942	346
944.476	944.493	0.02	R.ESLLAEQR.G	Nucleoprotein TPR (Megator) (NPC-associated intranuclear protein) (Translocated promoter region protein)	TPR	Homo sapiens (Human)	P12270|TPR_HUMAN	268	133	Y	17.79	8	-18.6	473.247	2	27.52	144090	1	7613	1	1	803	810			TPR_HUMAN	P12270	2363
955.476	955.465	0.01	K.EAFSLFDK.D	Calmodulin-2	CALM2 CAM2 CAMB	Homo sapiens (Human)	P0DP24|CALM2_HUMAN	214	294	Y	57.29	8	-1	478.742	2	62.5	410330	1	21804	1	1	15	22			CALM2_HUMAN	P0DP24	149
956.476	956.481	0	R.EDVAVAEPK.D	Protein unc-13 homolog A (Munc13-1)	UNC13A KIAA1032	Homo sapiens (Human)	Q9UPW8|UN13A_HUMAN	1611	2328	Y	29.28	9	-17.6	479.242	2	54.77	45909	1	18837	1	1	362	370			UN13A_HUMAN	Q9UPW8	1703
957.476	957.488	0.01	K.VLENAEGAR.T	Stress-70 protein, mitochondrial (75 kDa glucose-regulated protein) (GRP-75) (Heat shock 70 kDa protein 9) (Mortalin) (MOT) (Peptide-binding protein 74) (PBP74)	HSPA9 GRP75 HSPA9B mt-HSP70	Homo sapiens (Human)	P38646|GRP75_HUMAN	194	112	Y	34.84	9	-2.5	479.752	2	16.07	6324.6	1	3274	1	1	77	85			GRP75_HUMAN	P38646	679
964.476	964.484	0.01	K.AHATGAGPAGR.Y	Talin-1	TLN1 KIAA1027 TLN	Homo sapiens (Human)	Q9Y490|TLN1_HUMAN	14	13	Y	34.59	11	0	483.252	2	21.3	642180	1	5150	2	2	787	797			TLN1_HUMAN	Q9Y490	2541
965.476	965.482	0.01	R.DTLYEAVR.E	60S ribosomal protein L10a (CSA-19) (Large ribosomal subunit protein uL1) (Neural precursor cell expressed developmentally down-regulated protein 6) (NEDD-6)	RPL10A NEDD6	Homo sapiens (Human)	P62906|RL10A_HUMAN	266	443	Y	52.81	8	-1.9	483.75	2	38.95	177800	1	12289	1	1	8	15			RL10A_HUMAN	P62906	217
969.476	969.477	0	K.TDAPQPDVK.E	Calnexin (IP90) (Major histocompatibility complex class I antigen-binding protein p88) (p90)	CANX	Homo sapiens (Human)	P27824|CALX_HUMAN	301	249	Y	59.16	9	-2.5	485.747	2	17.62	146570	1	3842	1	1	517	525			CALX_HUMAN	P27824	592
973.476	973.472	0	K.LLEGEEER.L	Prelamin-A/C [Cleaved into: Lamin-A/C (70 kDa lamin) (Renal carcinoma antigen NY-REN-32)]	LMNA LMN1	Homo sapiens (Human)	P02545|LMNA_HUMAN	18	5	N	53.69	8	-2.3	487.744	2	20.72	898100	1	4921	1	1	379	386			LMNA_HUMAN	P02545	664
974.476	974.474	0	K.GDMDISLPK.V	Neuroblast differentiation-associated protein AHNAK (Desmoyokin)	AHNAK PM227	Homo sapiens (Human)	Q09666|AHNK_HUMAN	7	20	Y	28.4	9	8.1	488.251	2	52.71	63233	1	17966	1	1	4609	4617			AHNK_HUMAN	Q09666	5890
975.476	975.47	0.01	R.MLAEDELR.D	ADP-ribosylation factor 3	ARF3	Homo sapiens (Human)	P61204|ARF3_HUMAN	807	1442	Y	34.27	8	0	488.744	2	39.27	51333	1	12425	1	1	110	117			ARF3_HUMAN	P61204	181
976.476	976.461	0.01	K.YADQEVPR.S	Filamin-C (FLN-C) (FLNc) (ABP-280-like protein) (ABP-L) (Actin-binding-like protein) (Filamin-2) (Gamma-filamin)	FLNC ABPL FLN2	Homo sapiens (Human)	Q14315|FLNC_HUMAN	12	21	Y	57.99	8	-2.7	489.239	2	20.14	241360	1	4729	1	1	1519	1526			FLNC_HUMAN	Q14315	2725
983.476	983.481	0	K.TYETTLEK.C	Albumin	ALB GIG20 GIG42 PRO0903 PRO1708 PRO2044 PRO2619 PRO2675 UNQ696/PRO1341	Homo sapiens (Human)	P02768|ALBU_HUMAN	23	30	Y	48.57	8	-2.1	492.749	2	22.66	345850	1	5745	1	1	376	383			ALBU_HUMAN	P02768	609
986.476	986.464	0.01	R.HNPVFGVMS	Actin-related protein 3 (Actin-like protein 3)	ACTR3 ARP3	Homo sapiens (Human)	P61158|ARP3_HUMAN	549	488	Y	39.61	9	-0.6	494.241	2	52.66	32502	1	18007	1	1	410	418			ARP3_HUMAN	P61158	418
987.476	987.487	0.01	K.LIEVDDER.K	40S ribosomal protein S6 (Phosphoprotein NP33) (Small ribosomal subunit protein eS6)	RPS6 OK/SW-cl.2	Homo sapiens (Human)	P62753|RS6_HUMAN	742	672	Y	45.43	8	-2.2	494.752	2	31.4	268270	1	9121	1	1	15	22			RS6_HUMAN	P62753	249
990.676	990.55	0.13	R.LLSGFGLER.E	Tensin-1 (EC 3.1.3.-)	TNS1 TNS	Homo sapiens (Human)	Q9HBL0|TENS1_HUMAN	56	14	Y	47.78	9	-1.8	496.284	2	61.7	127700	1	21513	2	2	568	576			TENS1_HUMAN	Q9HBL0	1839
991.476	991.476	0	R.SLMSADNVR.Q	ATP-dependent RNA helicase DHX15 (EC 3.6.4.13) (ATP-dependent RNA helicase #46) (DEAH box protein 15) (Splicing factor Prp43) (hPrp43)	DHX15 DBP1 DDX15	Homo sapiens (Human)	O43143|DHX15_HUMAN	712	797	Y	16.86	9	8.7	496.752	2	30.98	0	1	8975	0	0	653	661			DHX15_HUMAN	O43143	795
993.476	993.513	0.04	R.AQYETIAAK.N	Desmin	DES	Homo sapiens (Human)	P17661|DESM_HUMAN	13	1	Y	69.79	9	-2.4	497.765	2	22.82	1024000	1	5696	1	1	279	287			DESM_HUMAN	P17661	470
996.476	996.488	0.01	R.LSYNTASNK.T	60S ribosomal protein L34 (Large ribosomal subunit protein eL34)	RPL34	Homo sapiens (Human)	P49207|RL34_HUMAN	858	992	Y	47.94	9	-2.8	499.252	2	15.83	279150	1	3138	1	1	11	19			RL34_HUMAN	P49207	117
1030.48	1030.49	0.01	K.IYFMAGSSR.K	Endoplasmin (94 kDa glucose-regulated protein) (GRP-94) (Heat shock protein 90 kDa beta member 1) (Tumor rejection antigen 1) (gp96 homolog)	HSP90B1 GRP94 TRA1	Homo sapiens (Human)	P14625|ENPL_HUMAN	36	11	Y	34.63	9	-1.8	516.254	2	45.88	179930	1	15195	1	1	538	546			ENPL_HUMAN	P14625	803
1031.48	1031.54	0.06	R.TSGGAGGLGSLR.A	Desmin	DES	Homo sapiens (Human)	P17661|DESM_HUMAN	13	1	Y	82.55	12	-3.1	516.776	2	29.27	5154900	1	8200	1	1	59	70			DESM_HUMAN	P17661	470
1032.48	1032.47	0.01	K.NFSPYYSR.Q	Protein Niban 1 (Cell growth-inhibiting gene 39 protein) (Protein FAM129A)	NIBAN1 C1orf24 FAM129A NIBAN GIG39	Homo sapiens (Human)	Q9BZQ8|NIBA1_HUMAN	853	893	Y	16.19	8	-1.7	517.242	2	35.54	12341	1	10916	1	1	27	34			NIBA1_HUMAN	Q9BZQ8	928
1037.48	1037.47	0.01	R.N(+.98)NFEGEVTK.E	Protein disulfide-isomerase (PDI) (EC 5.3.4.1) (Cellular thyroid hormone-binding protein) (Prolyl 4-hydroxylase subunit beta) (p55)	P4HB ERBA2L PDI PDIA1 PO4DB	Homo sapiens (Human)	P07237|PDIA1_HUMAN	100	66	Y	32.58	9	16.6	519.752	2	22.76	43262	1	5679	1	1	214	222	Deamidation (NQ)	N1:Deamidation (NQ):8.14	PDIA1_HUMAN	P07237	508
1052.48	1052.48	0	R.NDNDTFTVK.Y	Filamin-A (FLN-A) (Actin-binding protein 280) (ABP-280) (Alpha-filamin) (Endothelial actin-binding protein) (Filamin-1) (Non-muscle filamin)	FLNA FLN FLN1	Homo sapiens (Human)	P21333|FLNA_HUMAN	2	8	N	66.46	9	1.1	527.249	2	25.44	39463	1	6735	1	1	829	837			FLNA_HUMAN	P21333	2647
1053.48	1053.48	0.01	R.QHEAEEGVR.R	Plectin (PCN) (PLTN) (Hemidesmosomal protein 1) (HD1) (Plectin-1)	PLEC PLEC1	Homo sapiens (Human)	Q15149|PLEC_HUMAN	17	29	Y	23.94	9	-1	527.751	2	18.7	92473	1	4189	1	1	2696	2704			PLEC_HUMAN	Q15149	4684
1074.68	1074.61	0.07	K.LNNLVLFDK.A	40S ribosomal protein S25 (Small ribosomal subunit protein eS25)	RPS25	Homo sapiens (Human)	P62851|RS25_HUMAN	495	607	Y	40.46	9	-0.5	538.313	2	65.9	210690	1	23140	1	1	44	52			RS25_HUMAN	P62851	125
1085.48	1085.48	0	K.AYTNFDAER.D	Annexin A2 (Annexin II) (Annexin-2) (Calpactin I heavy chain) (Calpactin-1 heavy chain) (Chromobindin-8) (Lipocortin II) (Placental anticoagulant protein IV) (PAP-IV) (Protein I) (p36)	ANXA2 ANX2 ANX2L4 CAL1H LPC2D	Homo sapiens (Human)	P07355|ANXA2_HUMAN	43	86	Y	70.18	9	-2.3	543.747	2	29.75	494630	1	8411	1	1	29	37			ANXA2_HUMAN	P07355	339
1092.68	1092.57	0.11	R.TPNGLAIDHR.A	Prolow-density lipoprotein receptor-related protein 1 (LRP-1) (Alpha-2-macroglobulin receptor) (A2MR) (Apolipoprotein E receptor) (APOER) (CD antigen CD91) [Cleaved into: Low-density lipoprotein receptor-related protein 1 85 kDa subunit (LRP-85); Low-density lipoprotein receptor-related protein 1 515 kDa subunit (LRP-515); Low-density lipoprotein receptor-related protein 1 intracellular domain (L…	LRP1 A2MR APR	Homo sapiens (Human)	Q07954|LRP1_HUMAN	829	875	Y	18.26	10	7.8	547.298	2	18.19	568660	1	4040	1	1	2378	2387			LRP1_HUMAN	Q07954	4544
1093.68	1093.65	0.03	K.ELGITALHIK.L	40S ribosomal protein S14 (Small ribosomal subunit protein uS11)	RPS14 PRO2640	Homo sapiens (Human)	P62263|RS14_HUMAN	467	627	Y	25.24	10	0.1	365.559	3	59.34	71640	1	20640	1	1	87	96			RS14_HUMAN	P62263	151
1094.48	1094.5	0.03	K.ELEEWYAR.Q	Clathrin light chain A (Lca)	CLTA	Homo sapiens (Human)	P09496|CLCA_HUMAN	1306	1615	Y	24.83	8	-1.1	548.261	2	48.05	14619	1	16125	1	1	142	149			CLCA_HUMAN	P09496	248
1103.68	1103.67	0.01	K.LVAIVDPHIK.V	Neutral alpha-glucosidase AB (EC 3.2.1.207) (Alpha-glucosidase 2) (Glucosidase II subunit alpha)	GANAB G2AN KIAA0088	Homo sapiens (Human)	Q14697|GANAB_HUMAN	164	144	Y	50.08	10	-1.9	552.844	2	51.92	12499	1	17741	1	1	463	472			GANAB_HUMAN	Q14697	944
1104.68	1104.62	0.06	R.LLQAGFSELK.E	Aspartyl aminopeptidase (EC 3.4.11.21)	DNPEP ASPEP DAP	Homo sapiens (Human)	Q9ULA0|DNPEP_HUMAN	1136	987	Y	22.04	10	-2.2	553.318	2	59.44	17327	1	20711	1	1	52	61			DNPEP_HUMAN	Q9ULA0	485
1105.68	1105.66	0.02	K.VQHIQLLQK.N	Fibrinogen alpha chain [Cleaved into: Fibrinopeptide A; Fibrinogen alpha chain]	FGA	Homo sapiens (Human)	P02671|FIBA_HUMAN	41	33	Y	36.04	9	-1.4	369.562	3	34.16	119740	1	10261	1	1	149	157			FIBA_HUMAN	P02671	866
1109.68	1109.68	0	K.RLEEIPLIK.S	Eukaryotic translation initiation factor 3 subunit A (eIF3a) (Eukaryotic translation initiation factor 3 subunit 10) (eIF-3-theta) (eIF3 p167) (eIF3 p180) (eIF3 p185)	EIF3A EIF3S10 KIAA0139	Homo sapiens (Human)	Q14152|EIF3A_HUMAN	579	507	Y	18.81	9	0.5	370.903	3	56.63	14413	1	19613	1	1	703	711			EIF3A_HUMAN	Q14152	1382
1110.68	1110.68	0	K.ELLGQGLLLR.S	Eukaryotic translation initiation factor 3 subunit C (eIF3c) (Eukaryotic translation initiation factor 3 subunit 8) (eIF3 p110)	EIF3C EIF3S8	Homo sapiens (Human)	Q99613|EIF3C_HUMAN	469	347	Y	28.29	10	0.3	556.348	2	77.95	56962	1	27486	1	1	644	653			EIF3C_HUMAN	Q99613	913
1113.48	1113.55	0.07	K.AYGELPEHAK.I	Eukaryotic translation initiation factor 1A, Y-chromosomal (eIF-1A Y isoform) (Eukaryotic translation initiation factor 4C) (eIF-4C)	EIF1AY	Homo sapiens (Human)	O14602|IF1AY_HUMAN	1292	1571	Y	17.74	10	-2.6	557.781	2	20.56	16550	1	4874	1	1	105	114			IF1AY_HUMAN	O14602	144
1114.48	1114.49	0.02	K.YEFGESDLR.S	Cytoplasmic dynein 1 heavy chain 1 (Cytoplasmic dynein heavy chain 1) (Dynein heavy chain, cytosolic)	DYNC1H1 DHC1 DNCH1 DNCL DNECL DYHC KIAA0325	Homo sapiens (Human)	Q14204|DYHC1_HUMAN	168	67	Y	29.3	9	17.2	558.266	2	46.2	18902	1	15337	1	1	4205	4213			DYHC1_HUMAN	Q14204	4646
1115.48	1115.5	0.02	R.GGNIGDGGGAADR.V	Transitional endoplasmic reticulum ATPase (TER ATPase) (EC 3.6.4.6) (15S Mg(2+)-ATPase p97 subunit) (Valosin-containing protein) (VCP)	VCP	Homo sapiens (Human)	P55072|TERA_HUMAN	85	46	Y	15.58	13	-6.3	558.754	2	40.93	0	1	13145	0	0	587	599			TERA_HUMAN	P55072	806
1116.48	1116.52	0.04	R.VELEDWNGR.T	Fibrinogen gamma chain	FGG PRO2061	Homo sapiens (Human)	P02679|FIBG_HUMAN	67	115	Y	55.07	9	-0.2	559.27	2	45.14	0	1	14913	0	0	274	282			FIBG_HUMAN	P02679	453
1125.48	1125.52	0.04	K.AEAESLYQ(+.98)SK.Y	Keratin, type II cytoskeletal 1 (67 kDa cytokeratin) (Cytokeratin-1) (CK-1) (Hair alpha protein) (Keratin-1) (K1) (Type-II keratin Kb1)	KRT1 KRTA	Homo sapiens (Human)	P04264|K2C1_HUMAN	79	48	Y	26.68	10	13.2	563.777	2	22.98	143320	1	5744	1	1	367	376	Deamidation (NQ)	Q8:Deamidation (NQ):1000.00	K2C1_HUMAN	P04264	644
1126.48	1126.52	0.04	K.DLFPYEESK.E	Hepatoma-derived growth factor (HDGF) (High mobility group protein 1-like 2) (HMG-1L2)	HDGF HMG1L2	Homo sapiens (Human)	P51858|HDGF_HUMAN	422	342	Y	42.55	9	-0.9	564.269	2	54.25	77556	1	18662	1	1	62	70			HDGF_HUMAN	P51858	240
1127.48	1127.52	0.05	K.GEFGGFGSVSGK.I	Histone-binding protein RBBP4 (Chromatin assembly factor 1 subunit C) (CAF-1 subunit C) (Chromatin assembly factor I p48 subunit) (CAF-I 48 kDa subunit) (CAF-I p48) (Nucleosome-remodeling factor subunit RBAP48) (Retinoblastoma-binding protein 4) (RBBP-4) (Retinoblastoma-binding protein p48)	RBBP4 RBAP48	Homo sapiens (Human)	Q09028|RBBP4_HUMAN	664	740	Y	27.76	12	-2	564.771	2	46.14	24421	1	15328	1	1	103	114			RBBP4_HUMAN	Q09028	425
1131.48	1131.47	0.01	R.GYFSEEMNR.V	Plectin (PCN) (PLTN) (Hemidesmosomal protein 1) (HD1) (Plectin-1)	PLEC PLEC1	Homo sapiens (Human)	Q15149|PLEC_HUMAN	17	29	Y	71.27	9	-1.3	566.742	2	39.96	27381	1	12730	1	1	3629	3637			PLEC_HUMAN	Q15149	4684
1132.48	1132.55	0.08	R.LMEDLDRNK.D	Protein S100-A6 (Calcyclin) (Growth factor-inducible protein 2A9) (MLN 4) (Prolactin receptor-associated protein) (PRA) (S100 calcium-binding protein A6)	S100A6 CACY	Homo sapiens (Human)	P06703|S10A6_HUMAN	438	1328	Y	20.5	9	-1.7	378.527	3	24.46	133010	1	6331	1	1	56	64			S10A6_HUMAN	P06703	90
1136.48	1136.51	0.04	R.SGEGEVSGLM(+15.99)R.K	Transcription intermediary factor 1-beta (TIF1-beta) (E3 SUMO-protein ligase TRIM28) (EC 2.3.2.27) (KRAB-associated protein 1) (KAP-1) (KRAB-interacting protein 1) (KRIP-1) (Nuclear corepressor KAP-1) (RING finger protein 96) (RING-type E3 ubiquitin transferase TIF1-beta) (Tripartite motif-containing protein 28)	TRIM28 KAP1 RNF96 TIF1B	Homo sapiens (Human)	Q13263|TIF1B_HUMAN	154	89	Y	29.11	11	-4.4	569.264	2	23.54	56454	1	5976	1	1	473	483	Oxidation (M)	M10:Oxidation (M):1000.00	TIF1B_HUMAN	Q13263	835
1137.48	1137.51	0.03	K.YEWDVAEAR.K	Elongation factor 2 (EF-2)	EEF2 EF2	Homo sapiens (Human)	P13639|EF2_HUMAN	147	155	Y	69.93	9	-1.8	569.764	2	48.91	73670	1	16506	1	1	639	647			EF2_HUMAN	P13639	858
1138.48	1138.53	0.06	K.FEKEAAEMGK.G	Elongation factor 1-alpha 1 (EF-1-alpha-1) (Elongation factor Tu) (EF-Tu) (Eukaryotic elongation factor 1 A-1) (eEF1A-1) (Leukocyte receptor cluster member 7)	EEF1A1 EEF1A EF1A LENG7	Homo sapiens (Human)	P68104|EF1A1_HUMAN	90	121	Y	20.81	10	11.7	570.283	2	41.24	43994	1	13244	1	1	42	51			EF1A1_HUMAN	P68104	462
1141.48	1141.54	0.06	K.GEFGGFGSVTGK.I	Histone-binding protein RBBP7 (Histone acetyltransferase type B subunit 2) (Nucleosome-remodeling factor subunit RBAP46) (Retinoblastoma-binding protein 7) (RBBP-7) (Retinoblastoma-binding protein p46)	RBBP7 RBAP46	Homo sapiens (Human)	Q16576|RBBP7_HUMAN	790	830	Y	31.79	12	-1.8	571.779	2	50.28	35004	1	17086	1	1	102	113			RBBP7_HUMAN	Q16576	425
1147.48	1147.57	0.1	R.ITESEEVVSR.E	Prelamin-A/C [Cleaved into: Lamin-A/C (70 kDa lamin) (Renal carcinoma antigen NY-REN-32)]	LMNA LMN1	Homo sapiens (Human)	P02545|LMNA_HUMAN	18	5	Y	61.61	10	-2.9	574.794	2	25.25	434250	1	6628	1	1	63	72			LMNA_HUMAN	P02545	664
1148.48	1148.56	0.08	K.MELQEMQLK.E	Tropomyosin beta chain (Beta-tropomyosin) (Tropomyosin-2)	TPM2 TMSB	Homo sapiens (Human)	P07951|TPM2_HUMAN	48	162	N	66.6	9	-1.1	575.288	2	53.98	1232200	1	18530	1	1	141	149			TPM2_HUMAN	P07951	284
1152.68	1152.65	0.03	K.ENGELLPILR.G	Glutaredoxin-3 (PKC-interacting cousin of thioredoxin) (PICOT) (PKC-theta-interacting protein) (PKCq-interacting protein) (Thioredoxin-like protein 2)	GLRX3 PICOT TXNL2 HUSSY-22	Homo sapiens (Human)	O76003|GLRX3_HUMAN	1277	1503	Y	41.94	10	-13.6	577.327	2	74.13	15376	1	26113	1	1	323	332			GLRX3_HUMAN	O76003	335
1153.48	1153.51	0.03	K.QRIDEFESM	Moesin (Membrane-organizing extension spike protein)	MSN	Homo sapiens (Human)	P26038|MOES_HUMAN	86	72	Y	67.92	9	-1.5	577.763	2	49.07	156070	1	16552	1	1	569	577			MOES_HUMAN	P26038	577
1158.48	1158.57	0.1	K.SKPAGSDGERR.G	Heterogeneous nuclear ribonucleoprotein U-like protein 2 (Scaffold-attachment factor A2) (SAF-A2)	HNRNPUL2 HNRPUL2	Homo sapiens (Human)	Q1KMD3|HNRL2_HUMAN	255	251	Y	21.86	11	-8.2	580.292	2	27.01	142940	1	7429	1	1	188	198			HNRL2_HUMAN	Q1KMD3	747
1160.68	1160.63	0.05	K.VDSPTVTTTLK.N	Kinesin light chain 1 (KLC 1)	KLC1 KLC KNS2	Homo sapiens (Human)	Q07866|KLC1_HUMAN	720	712	Y	42.72	11	-5.5	581.321	2	38.71	11402	1	12221	1	1	458	468			KLC1_HUMAN	Q07866	573
1161.68	1161.6	0.07	K.IVAISEDYPR.K	Desmoglein-2 (Cadherin family member 5) (HDGC)	DSG2 CDHF5	Homo sapiens (Human)	Q14126|DSG2_HUMAN	196	103	Y	15.73	10	7.7	581.816	2	62.33	81152	1	21904	1	1	469	478			DSG2_HUMAN	Q14126	1118
1162.08	1162.53	0.45	R.QLEMSAEAER.L	Plectin (PCN) (PLTN) (Hemidesmosomal protein 1) (HD1) (Plectin-1)	PLEC PLEC1	Homo sapiens (Human)	Q15149|PLEC_HUMAN	17	29	Y	46.74	10	2	582.276	2	28.13	25529	1	7802	1	1	2512	2521			PLEC_HUMAN	Q15149	4684
1169.68	1169.68	0	R.IALTDNALIAR.S	60S ribosomal protein L7 (Large ribosomal subunit protein uL30)	RPL7	Homo sapiens (Human)	P18124|RL7_HUMAN	219	202	Y	29.03	11	-1.3	585.848	2	61.7	128520	1	21490	1	1	167	177			RL7_HUMAN	P18124	248
1182.08	1182.51	0.43	R.NYYGYQGYR	Heterogeneous nuclear ribonucleoprotein U-like protein 2 (Scaffold-attachment factor A2) (SAF-A2)	HNRNPUL2 HNRPUL2	Homo sapiens (Human)	Q1KMD3|HNRL2_HUMAN	255	251	Y	15.79	9	4.1	592.267	2	17.98	25448	1	4066	1	1	739	747			HNRL2_HUMAN	Q1KMD3	747
1183.08	1183.49	0.41	R.GETESEEFEK.L	Caldesmon (CDM)	CALD1 CAD CDM	Homo sapiens (Human)	Q05682|CALD1_HUMAN	16	15	Y	44.26	10	-2.2	592.753	2	19.3	178030	1	4478	1	1	544	553			CALD1_HUMAN	Q05682	793
1184.08	1183.73	0.35	K.RLLLQLEATK.N	Dynactin subunit 2 (50 kDa dynein-associated polypeptide) (Dynactin complex 50 kDa subunit) (DCTN-50) (p50 dynamitin)	DCTN2 DCTN50	Homo sapiens (Human)	Q13561|DCTN2_HUMAN	830	895	Y	17.42	10	0.2	395.586	3	54.25	8479.7	1	18676	1	1	176	185			DCTN2_HUMAN	Q13561	401
1191.68	1191.64	0.04	R.QINWTVLYR.R	60S ribosomal protein L24 (60S ribosomal protein L30) (Large ribosomal subunit protein eL24)	RPL24	Homo sapiens (Human)	P83731|RL24_HUMAN	387	755	Y	64.58	9	-0.5	596.83	2	74.13	179640	1	26118	1	1	48	56			RL24_HUMAN	P83731	157
1192.68	1192.61	0.07	K.ALELDSNLYR.I	Myosin-9 (Cellular myosin heavy chain, type A) (Myosin heavy chain 9) (Myosin heavy chain, non-muscle IIa) (Non-muscle myosin heavy chain A) (NMMHC-A) (Non-muscle myosin heavy chain IIa) (NMMHC II-a) (NMMHC-IIA)	MYH9	Homo sapiens (Human)	P35579|MYH9_HUMAN	4	9	Y	18.52	10	2.4	597.316	2	41.07	3325.3	1	13216	1	1	746	755			MYH9_HUMAN	P35579	1960
1195.68	1195.7	0.03	K.ILGPQGNTIKR.L	KH domain-containing, RNA-binding, signal transduction-associated protein 1 (GAP-associated tyrosine phosphoprotein p62) (Src-associated in mitosis 68 kDa protein) (Sam68) (p21 Ras GTPase-activating protein-associated p62) (p68)	KHDRBS1 SAM68	Homo sapiens (Human)	Q07666|KHDR1_HUMAN	370	361	Y	17.01	11	-2.7	399.576	3	24.84	3907.8	1	6483	1	1	176	186			KHDR1_HUMAN	Q07666	443
1196.68	1196.69	0.01	K.DAGVIAGLNVLR.I	Heat shock 70 kDa protein 1A (Heat shock 70 kDa protein 1) (HSP70-1) (HSP70.1)	HSPA1A HSP72 HSPA1 HSX70	Homo sapiens (Human)	P0DMV8|HS71A_HUMAN	70	51	N	68.31	12	0.5	599.354	2	76.33	214810	1	26896	1	1	160	171			HS71A_HUMAN	P0DMV8	641
1197.68	1197.7	0.02	R.AVFPSIVGRPR.H	Actin, aortic smooth muscle (EC 3.6.4.-) (Alpha-actin-2) (Cell growth-inhibiting gene 46 protein) [Cleaved into: Actin, aortic smooth muscle, intermediate form]	ACTA2 ACTSA ACTVS GIG46	Homo sapiens (Human)	P62736|ACTA_HUMAN	5	69	N	75.11	11	-1.2	599.859	2	52.18	28577000	1	17776	2	2	31	41			ACTA_HUMAN	P62736	377
1198.68	1198.67	0.01	K.ADVQSIIGLQR.F	Transcription intermediary factor 1-beta (TIF1-beta) (E3 SUMO-protein ligase TRIM28) (EC 2.3.2.27) (KRAB-associated protein 1) (KAP-1) (KRAB-interacting protein 1) (KRIP-1) (Nuclear corepressor KAP-1) (RING finger protein 96) (RING-type E3 ubiquitin transferase TIF1-beta) (Tripartite motif-containing protein 28)	TRIM28 KAP1 RNF96 TIF1B	Homo sapiens (Human)	Q13263|TIF1B_HUMAN	154	89	Y	65.83	11	-1.9	600.342	2	60.18	76843	1	20963	1	1	780	790			TIF1B_HUMAN	Q13263	835
1199.68	1200.55	0.87	K.SEETLDEGPPK.Y	Peptidyl-prolyl cis-trans isomerase FKBP3 (PPIase FKBP3) (EC 5.2.1.8) (25 kDa FK506-binding protein) (25 kDa FKBP) (FKBP-25) (FK506-binding protein 3) (FKBP-3) (Immunophilin FKBP25) (Rapamycin-selective 25 kDa immunophilin) (Rotamase)	FKBP3 FKBP25	Homo sapiens (Human)	Q00688|FKBP3_HUMAN	631	623	Y	59.08	11	-2.2	601.284	2	25.19	139020	1	6611	1	1	100	110			FKBP3_HUMAN	Q00688	224
1200.68	1200.61	0.07	R.QSVEADINGLR.R	Keratin, type I cytoskeletal 10 (Cytokeratin-10) (CK-10) (Keratin-10) (K10)	KRT10 KPP	Homo sapiens (Human)	P13645|K1C10_HUMAN	104	79	N	56.79	11	-6.5	601.311	2	47.21	32677	1	15797	1	1	246	256			K1C10_HUMAN	P13645	584
1207.68	1207.62	0.06	R.ASRDEIFATAK.E	Myosin-11 (Myosin heavy chain 11) (Myosin heavy chain, smooth muscle isoform) (SMMHC)	MYH11 KIAA0866	Homo sapiens (Human)	P35749|MYH11_HUMAN	1	4	Y	65.36	11	-1.8	403.548	3	27.2	2072300	1	7381	2	2	1666	1676			MYH11_HUMAN	P35749	1972
1208.68	1208.64	0.04	R.EPVVTLEGHTK.R	Coronin-1A (Coronin-like protein A) (Clipin-A) (Coronin-like protein p57) (Tryptophan aspartate-containing coat protein) (TACO)	CORO1A CORO1	Homo sapiens (Human)	P31146|COR1A_HUMAN	608	673	Y	22.41	11	-13.4	605.322	2	55.36	54925	1	18931	1	1	122	132			COR1A_HUMAN	P31146	461
1209.68	1209.7	0.02	K.AIGLPEELIQK.G	Fatty acid-binding protein, liver (Fatty acid-binding protein 1) (Liver-type fatty acid-binding protein) (L-FABP)	FABP1 FABPL	Homo sapiens (Human)	P07148|FABPL_HUMAN	158	340	Y	69.95	11	-0.2	605.858	2	70.47	638500	1	24759	1	1	21	31			FABPL_HUMAN	P07148	127
1210.68	1210.67	0.01	R.IHLTPDFIAGK.K	Calcium-activated chloride channel regulator 1 (EC 3.4.-.-) (Calcium-activated chloride channel family member 1) (hCLCA1) (Calcium-activated chloride channel protein 1) (CaCC-1) (hCaCC-1)	CLCA1 CACC1	Homo sapiens (Human)	A8K7I4|CLCA1_HUMAN	124	56	Y	52.52	11	-1.2	404.566	3	60.55	110050	1	21096	1	1	132	142			CLCA1_HUMAN	A8K7I4	914
1211.68	1211.68	0	K.ATGPPVSELITK.A	Histone H1.5 (Histone H1a) (Histone H1b) (Histone H1s-3)	H1-5 H1F5 HIST1H1B	Homo sapiens (Human)	P16401|H15_HUMAN	167	418	Y	84.65	12	-1.7	606.847	2	54.94	1234800	1	18924	1	1	38	49			H15_HUMAN	P16401	226
1212.68	1212.67	0	K.LLGELLQDNAK.L	Transaldolase (EC 2.2.1.2)	TALDO1 TAL TALDO TALDOR	Homo sapiens (Human)	P37837|TALDO_HUMAN	623	485	Y	56.55	11	-1.2	607.345	2	62.08	98825	1	21683	1	1	259	269			TALDO_HUMAN	P37837	337
1213.68	1213.68	0.01	R.LFAVAPNQNLK.E	Collagen alpha-2(VI) chain	COL6A2	Homo sapiens (Human)	P12110|CO6A2_HUMAN	24	58	Y	70.97	11	-1.9	607.85	2	53.4	809030	1	18319	1	1	187	197			CO6A2_HUMAN	P12110	1019
1218.68	1218.66	0.02	K.DFLAGGVAAAISK.T	ADP/ATP translocase 2 (ADP,ATP carrier protein 2) (ADP,ATP carrier protein, fibroblast isoform) (Adenine nucleotide translocator 2) (ANT 2) (Solute carrier family 25 member 5) [Cleaved into: ADP/ATP translocase 2, N-terminally processed]	SLC25A5 AAC2 ANT2	Homo sapiens (Human)	P05141|ADT2_HUMAN	1170	951	Y	68.77	13	0.1	610.341	2	71.84	59076	1	25341	1	1	11	23			ADT2_HUMAN	P05141	298
1219.68	1219.68	0	K.YGQISEVVVVK.D	Cold-inducible RNA-binding protein (A18 hnRNP) (Glycine-rich RNA-binding protein CIRP)	CIRBP A18HNRNP CIRP	Homo sapiens (Human)	Q14011|CIRBP_HUMAN	386	560	Y	74.24	11	-4.1	610.848	2	55.12	13875	1	18990	1	1	29	39			CIRBP_HUMAN	Q14011	172
1220.68	1220.65	0.03	R.GLPGSPGNIGPAGK.E	Collagen alpha-2(I) chain (Alpha-2 type I collagen)	COL1A2	Homo sapiens (Human)	P08123|CO1A2_HUMAN	52	132	Y	18.53	14	-1.6	407.892	3	36.66	57691	1	11198	1	1	451	464			CO1A2_HUMAN	P08123	1366
1221.68	1221.64	0.04	R.QSVLEGLSFSR.Q	Constitutive coactivator of PPAR-gamma-like protein 1 (Oxidative stress-associated Src activator) (Protein FAM120A)	FAM120A C9orf10 KIAA0183 OSSA	Homo sapiens (Human)	Q9NZB2|F120A_HUMAN	273	198	Y	28.46	11	-0.3	611.828	2	67.53	0	1	23699	0	0	840	850			F120A_HUMAN	Q9NZB2	1118
1227.68	1227.69	0.02	R.SEIDLLNIRR.E	Annexin A6 (67 kDa calelectrin) (Annexin VI) (Annexin-6) (Calphobindin-II) (CPB-II) (Chromobindin-20) (Lipocortin VI) (Protein III) (p68) (p70)	ANXA6 ANX6	Homo sapiens (Human)	P08133|ANXA6_HUMAN	190	158	Y	44.49	10	-0.6	614.857	2	58.59	16426	1	20375	1	1	630	639			ANXA6_HUMAN	P08133	673
1228.68	1228.68	0.01	K.LMPWVLAMIR	Glutathione S-transferase theta-1 (EC 2.5.1.18) (GST class-theta-1) (Glutathione transferase T1-1)	GSTT1	Homo sapiens (Human)	P30711|GSTT1_HUMAN	1364	1811	Y	45.94	10	4.6	615.354	2	101.4	10630	1	35234	1	1	231	240			GSTT1_HUMAN	P30711	240
1229.68	1229.68	0	K.ATIRPVFDPSK.V	Filamin-C (FLN-C) (FLNc) (ABP-280-like protein) (ABP-L) (Actin-binding-like protein) (Filamin-2) (Gamma-filamin)	FLNC ABPL FLN2	Homo sapiens (Human)	Q14315|FLNC_HUMAN	12	21	Y	39.97	11	-1.1	615.848	2	41.5	97526	1	13408	2	2	1147	1157			FLNC_HUMAN	Q14315	2725
1230.68	1230.67	0.01	R.VGMIPVPYVEK.L	Crk-like protein	CRKL	Homo sapiens (Human)	P46109|CRKL_HUMAN	900	821	Y	57.58	11	-2.5	616.343	2	71.68	16252	1	25255	1	1	170	180			CRKL_HUMAN	P46109	303
1231.68	1231.66	0.02	K.LWTLVSEQTR.V	60S ribosomal protein L27a (Large ribosomal subunit protein uL15)	RPL27A	Homo sapiens (Human)	P46776|RL27A_HUMAN	563	756	Y	49.46	10	-0.9	616.838	2	61.34	357890	1	21378	1	1	78	87			RL27A_HUMAN	P46776	148
1232.68	1232.68	0	K.DFLAGGIAAAISK.T	ADP/ATP translocase 3 (ADP,ATP carrier protein 3) (ADP,ATP carrier protein, isoform T2) (ANT 2) (Adenine nucleotide translocator 3) (ANT 3) (Solute carrier family 25 member 6) [Cleaved into: ADP/ATP translocase 3, N-terminally processed]	SLC25A6 AAC3 ANT3 CDABP0051	Homo sapiens (Human)	P12236|ADT3_HUMAN	1171	953	Y	44.8	13	1.2	617.349	2	79.8	17417	1	28176	1	1	11	23			ADT3_HUMAN	P12236	298
1233.68	1233.67	0	R.SEIDLFNIRK.E	Annexin A5 (Anchorin CII) (Annexin V) (Annexin-5) (Calphobindin I) (CPB-I) (Endonexin II) (Lipocortin V) (Placental anticoagulant protein 4) (PP4) (Placental anticoagulant protein I) (PAP-I) (Thromboplastin inhibitor) (Vascular anticoagulant-alpha) (VAC-alpha)	ANXA5 ANX5 ENX2 PP4	Homo sapiens (Human)	P08758|ANXA5_HUMAN	218	210	Y	32.87	10	-0.1	412.233	3	61.29	53798	1	21372	1	1	277	286			ANXA5_HUMAN	P08758	320
1234.68	1234.68	0	K.DLATVYVDVLK.D	Apolipoprotein A-I (Apo-AI) (ApoA-I) (Apolipoprotein A1) [Cleaved into: Proapolipoprotein A-I (ProapoA-I); Truncated apolipoprotein A-I (Apolipoprotein A-I(1-242))]	APOA1	Homo sapiens (Human)	P02647|APOA1_HUMAN	112	126	Y	70.36	11	1.3	618.351	2	82.15	229060	1	28996	1	1	37	47			APOA1_HUMAN	P02647	267
1235.68	1235.67	0.01	K.QMVIDVLHPGK.A	40S ribosomal protein S24 (Small ribosomal subunit protein eS24)	RPS24	Homo sapiens (Human)	P62847|RS24_HUMAN	536	738	Y	47.29	11	0.6	412.899	3	57.11	257820	1	19782	2	2	22	32			RS24_HUMAN	P62847	133
1238.68	1238.69	0.01	K.KEETQPPVALK.K	Plasminogen activator inhibitor 1 RNA-binding protein (PAI1 RNA-binding protein 1) (PAI-RBP1) (SERPINE1 mRNA-binding protein 1)	SERBP1 PAIRBP1 CGI-55	Homo sapiens (Human)	Q8NC51|PAIRB_HUMAN	449	544	Y	26.18	11	-1.3	413.904	3	26.09	91190	1	6968	1	1	92	102			PAIRB_HUMAN	Q8NC51	408
1239.68	1239.67	0.01	R.KHGKDLSGN(+.98)KR.A	Heat shock 70 kDa protein 6 (Heat shock 70 kDa protein B')	HSPA6 HSP70B'	Homo sapiens (Human)	P17066|HSP76_HUMAN	224	281	N	18.21	11	4.7	414.234	3	16.88	52176	1	3622	1	1	250	260	Deamidation (NQ)	N9:Deamidation (NQ):1000.00	HSP76_HUMAN	P17066	643
1240.68	1240.69	0.01	R.LRLSPSPTSQR.S	Prelamin-A/C [Cleaved into: Lamin-A/C (70 kDa lamin) (Renal carcinoma antigen NY-REN-32)]	LMNA LMN1	Homo sapiens (Human)	P02545|LMNA_HUMAN	18	5	Y	56.77	11	-2.2	414.571	3	25.77	321280	1	6898	2	2	387	397			LMNA_HUMAN	P02545	664
1241.68	1241.67	0	K.AGNLGGGVVTIER.S	60S ribosomal protein L22 (EBER-associated protein) (EAP) (Epstein-Barr virus small RNA-associated protein) (Heparin-binding protein HBp15) (Large ribosomal subunit protein eL22)	RPL22	Homo sapiens (Human)	P35268|RL22_HUMAN	745	718	Y	75.5	13	-1.8	621.846	2	47.16	324120	1	15742	1	1	53	65			RL22_HUMAN	P35268	128
1242.68	1242.66	0.01	K.ISMPDVNLNLK.G	Neuroblast differentiation-associated protein AHNAK (Desmoyokin)	AHNAK PM227	Homo sapiens (Human)	Q09666|AHNK_HUMAN	7	20	Y	15.23	11	-14.4	622.333	2	73.56	70291	1	25935	1	1	2184	2194			AHNK_HUMAN	Q09666	5890
1265.68	1265.68	0	M.PLAQLADPWQK.M	Ribosomal protein S6 kinase alpha-3 (S6K-alpha-3) (EC 2.7.11.1) (90 kDa ribosomal protein S6 kinase 3) (p90-RSK 3) (p90RSK3) (Insulin-stimulated protein kinase 1) (ISPK-1) (MAP kinase-activated protein kinase 1b) (MAPK-activated protein kinase 1b) (MAPKAP kinase 1b) (MAPKAPK-1b) (Ribosomal S6 kinase 2) (RSK-2) (pp90RSK2)	RPS6KA3 ISPK1 MAPKAPK1B RSK2	Homo sapiens (Human)	P51812|KS6A3_HUMAN	586	518	Y	54.8	11	-2.6	633.847	2	65.7	14694	1	23030	1	1	2	12			KS6A3_HUMAN	P51812	740
1266.68	1266.67	0	K.RNIIGYFEQK.D	Endoplasmic reticulum resident protein 44 (ER protein 44) (ERp44) (Thioredoxin domain-containing protein 4)	ERP44 KIAA0573 TXNDC4 UNQ532/PRO1075	Homo sapiens (Human)	Q9BS26|ERP44_HUMAN	616	616	Y	36.72	10	-2.9	423.232	3	53.67	0	1	18453	0	0	161	170			ERP44_HUMAN	Q9BS26	406
1267.68	1267.71	0.03	K.NMVPQQALVIR.N	Sodium/potassium-transporting ATPase subunit alpha-1 (Na(+)/K(+) ATPase alpha-1 subunit) (EC 7.2.2.13) (Sodium pump subunit alpha-1)	ATP1A1	Homo sapiens (Human)	P05023|AT1A1_HUMAN	106	38	N	74.02	11	-1.2	634.863	2	60.44	41753	1	21073	1	1	163	173			AT1A1_HUMAN	P05023	1023
1268.68	1268.67	0	K.AVAGNISDPGLQK.S	Vinculin (Metavinculin) (MV)	VCL	Homo sapiens (Human)	P18206|VINC_HUMAN	9	6	Y	84.12	13	-1.8	635.345	2	36.56	641900	1	11279	1	1	803	815			VINC_HUMAN	P18206	1134
1271.68	1271.67	0	K.LEAQVQELQSK.C	Myosin-11 (Myosin heavy chain 11) (Myosin heavy chain, smooth muscle isoform) (SMMHC)	MYH11 KIAA0866	Homo sapiens (Human)	P35749|MYH11_HUMAN	1	4	Y	74.83	11	-1.8	636.845	2	36.13	2416700	1	11102	2	2	1257	1267			MYH11_HUMAN	P35749	1972
1272.68	1272.67	0.01	K.EAAQKVGAVAAATS	Polyadenylate-binding protein 4 (PABP-4) (Poly(A)-binding protein 4) (Activated-platelet protein 1) (APP-1) (Inducible poly(A)-binding protein) (iPABP)	PABPC4 APP1 PABP4	Homo sapiens (Human)	Q13310|PABP4_HUMAN	324	285	Y	15.14	14	-5.5	425.229	3	16.88	16052	1	3587	1	1	631	644			PABP4_HUMAN	Q13310	644
1273.68	1273.68	0	K.LEGHGLPAN(+.98)LPR.R	EH domain-containing protein 2 (PAST homolog 2)	EHD2 PAST2	Homo sapiens (Human)	Q9NZN4|EHD2_HUMAN	122	179	Y	37.1	12	7	637.854	2	43.21	162870	1	13904	1	1	517	528	Deamidation (NQ)	N9:Deamidation (NQ):1000.00	EHD2_HUMAN	Q9NZN4	543
1287.68	1287.65	0.02	K.DGRGEERAVATK.K	Leiomodin-1 (64 kDa autoantigen 1D) (64 kDa autoantigen 1D3) (64 kDa autoantigen D1) (Leiomodin, muscle form) (Smooth muscle leiomodin) (SM-Lmod) (Thyroid-associated ophthalmopathy autoantigen)	LMOD1	Homo sapiens (Human)	P29536|LMOD1_HUMAN	379	416	Y	15.38	12	-4	644.834	2	52.6	117100	1	17873	1	1	175	186			LMOD1_HUMAN	P29536	600
1289.68	1289.7	0.02	R.GLYLEAGDVVVR.Q	Mucin-2 (MUC-2) (Intestinal mucin-2)	MUC2 SMUC	Homo sapiens (Human)	Q02817|MUC2_HUMAN	143	142	Y	67.93	12	-0.5	645.859	2	68.1	45556	1	23906	1	1	724	735			MUC2_HUMAN	Q02817	5289
1290.68	1290.65	0.03	K.EQADFAVEALAK.A	Myosin-11 (Myosin heavy chain 11) (Myosin heavy chain, smooth muscle isoform) (SMMHC)	MYH11 KIAA0866	Homo sapiens (Human)	P35749|MYH11_HUMAN	1	4	N	66.33	12	0.4	646.333	2	60.23	379260	1	20985	1	1	415	426			MYH11_HUMAN	P35749	1972
1291.68	1291.67	0.01	K.ALTVGGFIEEEK.E	RNA-binding protein 27 (RNA-binding motif protein 27)	RBM27 KIAA1311	Homo sapiens (Human)	Q9P2N5|RBM27_HUMAN	873	901	Y	21.18	12	1.6	646.844	2	65.49	29913	1	22931	1	1	977	988			RBM27_HUMAN	Q9P2N5	1060
1295.68	1295.66	0.01	K.LLYNNVSNFGR.L	Clathrin heavy chain 1 (Clathrin heavy chain on chromosome 17) (CLH-17)	CLTC CLH17 CLTCL2 KIAA0034	Homo sapiens (Human)	Q00610|CLH1_HUMAN	129	93	Y	67.77	11	-1.7	648.84	2	56.22	171740	1	19420	1	1	1216	1226			CLH1_HUMAN	Q00610	1675
1296.68	1296.67	0.01	K.SLEDLQLTHNK.I	Lumican (Keratan sulfate proteoglycan lumican) (KSPG lumican)	LUM LDC SLRR2D	Homo sapiens (Human)	P51884|LUM_HUMAN	74	152	Y	74.88	11	-1.3	649.343	2	39.59	1051500	1	12555	3	3	138	148			LUM_HUMAN	P51884	338
1301.68	1301.68	0.01	R.SVSLTGAPESVQK.A	Far upstream element-binding protein 2 (FUSE-binding protein 2) (KH type-splicing regulatory protein) (KSRP) (p75)	KHSRP FUBP2	Homo sapiens (Human)	Q92945|FUBP2_HUMAN	146	119	Y	63.5	13	-0.6	651.851	2	38.25	102380	1	11977	1	1	191	203			FUBP2_HUMAN	Q92945	711
1302.68	1302.68	0	M.PM(+15.99)FIVNTNVPR.A	Macrophage migration inhibitory factor (MIF) (EC 5.3.2.1) (Glycosylation-inhibiting factor) (GIF) (L-dopachrome isomerase) (L-dopachrome tautomerase) (EC 5.3.3.12) (Phenylpyruvate tautomerase)	MIF GLIF MMIF	Homo sapiens (Human)	P14174|MIF_HUMAN	524	1279	Y	44.04	11	-1.2	652.347	2	56.43	207410	1	19460	1	1	2	12	Oxidation (M)	M2:Oxidation (M):1000.00	MIF_HUMAN	P14174	115
1312.68	1312.68	0.01	R.GRLDAELGAQQR.E	Synemin (Desmuslin)	SYNM DMN KIAA0353 SYN	Homo sapiens (Human)	O15061|SYNEM_HUMAN	22	10	Y	61.86	12	-1.6	438.57	3	27.26	110810	1	7449	1	1	107	118			SYNEM_HUMAN	O15061	1565
1318.68	1318.69	0.01	K.AGALNSNDAFVLK.T	Gelsolin (AGEL) (Actin-depolymerizing factor) (ADF) (Brevin)	GSN	Homo sapiens (Human)	P06396|GELS_HUMAN	27	27	Y	78.92	13	-0.4	660.354	2	58.12	330190	1	20176	1	1	585	597			GELS_HUMAN	P06396	782
1319.68	1319.68	0.01	K.IDFTINTNGGLR.N	Chloride anion exchanger (Down-regulated in adenoma) (Protein DRA) (Solute carrier family 26 member 3)	SLC26A3 DRA	Homo sapiens (Human)	P40879|S26A3_HUMAN	532	580	Y	56.05	12	1.1	660.853	2	64.59	62955	1	22589	1	1	741	752			S26A3_HUMAN	P40879	764
1320.68	1320.66	0.02	R.FGDLLNIDDTAK.R	Sorbin and SH3 domain-containing protein 1 (Ponsin) (SH3 domain protein 5) (SH3P12) (c-Cbl-associated protein) (CAP)	SORBS1 KIAA0894 KIAA1296 SH3D5	Homo sapiens (Human)	Q9BX66|SRBS1_HUMAN	51	31	Y	79.55	12	7.6	661.343	2	68.78	569780	1	24278	2	2	777	788			SRBS1_HUMAN	Q9BX66	1292
1322.68	1322.68	0	R.TNVVTMPTAHPR.I	Treacle protein (Treacher Collins syndrome protein)	TCOF1	Homo sapiens (Human)	Q13428|TCOF_HUMAN	818	786	Y	24.31	12	-1.4	441.901	3	32.3	111200	1	9531	1	1	1019	1030			TCOF_HUMAN	Q13428	1488
1323.68	1323.67	0.01	K.ELPEYYELIR.K	Probable global transcription activator SNF2L2 (EC 3.6.4.-) (ATP-dependent helicase SMARCA2) (BRG1-associated factor 190B) (BAF190B) (Protein brahma homolog) (hBRM) (SNF2-alpha) (SWI/SNF-related matrix-associated actin-dependent regulator of chromatin subfamily A member 2)	SMARCA2 BAF190B BRM SNF2A SNF2L2	Homo sapiens (Human)	P51531|SMCA2_HUMAN	729	722	Y	42.74	10	-1	662.845	2	75.22	31358	1	26530	1	1	1435	1444			SMCA2_HUMAN	P51531	1590
1324.68	1324.68	0	K.RADVAGPRPCQR.S	Smoothelin	SMTN SMSMO	Homo sapiens (Human)	P53814|SMTN_HUMAN	77	53	Y	27.27	12	-2.4	442.568	3	28.28	0	1	7863	0	0	287	298			SMTN_HUMAN	P53814	917
1325.68	1325.69	0.01	K.TVTAM(+15.99)DVVYALK.R	Histone H4	H4C1 H4/A H4FA HIST1H4A; H4C2 H4/I H4FI HIST1H4B; H4C3 H4/G H4FG HIST1H4C; H4C4 H4/B H4FB HIST1H4D; H4C5 H4/J H4FJ HIST1H4E; H4C6 H4/C H4FC HIST1H4F; H4C8 H4/H H4FH HIST1H4H; H4C9 H4/M H4FM HIST1H4I; H4C11 H4/E H4FE HIST1H4J; H4C12 H4/D H4FD HIST1H4K; H4C13 H4/K H4FK HIST1H4L; H4C14 H4/N H4F2 H4FN HIST2H4 HIST2H4A; H4C15 H4/O H4FO HIST2H4B; H4C16 H4-16 HIST4H4	Homo sapiens (Human)	P62805|H4_HUMAN	63	229	Y	77.75	12	0.5	663.856	2	65.96	498520	1	23093	1	1	81	92	Oxidation (M)	M5:Oxidation (M):1000.00	H4_HUMAN	P62805	103
1326.68	1326.65	0.03	K.FFADDTQAALTK.H	E3 UFM1-protein ligase 1 (EC 2.3.2.-) (E3 UFM1-protein transferase 1) (Multiple alpha-helix protein located at ER) (Novel LZAP-binding protein) (Regulator of C53/LZAP and DDRGK1)	UFL1 KIAA0776 MAXER NLBP RCAD	Homo sapiens (Human)	O94874|UFL1_HUMAN	908	900	Y	16.42	12	-1.9	664.332	2	52.48	0	1	17951	0	0	560	571			UFL1_HUMAN	O94874	794
1334.68	1334.69	0.01	R.IM(+15.99)NTFSVVPSPK.V	Tubulin beta-4B chain (Tubulin beta-2 chain) (Tubulin beta-2C chain)	TUBB4B TUBB2C	Homo sapiens (Human)	P68371|TBB4B_HUMAN	28	62	N	20.46	12	-3	668.354	2	55.41	50885	1	19054	1	1	163	174	Oxidation (M)	M2:Oxidation (M):1000.00	TBB4B_HUMAN	P68371	445
1335.68	1335.69	0.01	R.QSMAFSILNTPK.K	Nuclear mitotic apparatus protein 1 (Nuclear matrix protein-22) (NMP-22) (Nuclear mitotic apparatus protein) (NuMA protein) (SP-H antigen)	NUMA1 NMP22 NUMA	Homo sapiens (Human)	Q14980|NUMA1_HUMAN	69	36	Y	74.5	12	1	668.854	2	70.83	74535	1	24900	1	1	2046	2057			NUMA1_HUMAN	Q14980	2115
1336.68	1336.68	0	R.EALFNEFVAAAR.K	Transcription elongation regulator 1 (TATA box-binding protein-associated factor 2S) (Transcription factor CA150)	TCERG1 CA150 TAF2S	Homo sapiens (Human)	O14776|TCRG1_HUMAN	1200	1127	Y	59.48	12	0.6	669.35	2	80.04	92945	1	28270	1	1	770	781			TCRG1_HUMAN	O14776	1098
1338.68	1338.67	0	R.DYFFALAHTVR.D	Glycogen phosphorylase, brain form (EC 2.4.1.1)	PYGB	Homo sapiens (Human)	P11216|PYGB_HUMAN	463	318	Y	36.09	11	1.5	447.234	3	73.36	12918	1	25882	1	1	51	61			PYGB_HUMAN	P11216	843
1339.68	1339.67	0	R.GTPAGTTPGASQAPK.A	Mitotic interactor and substrate of PLK1 (Mitotic spindle positioning protein)	MISP C19orf21	Homo sapiens (Human)	Q8IVT2|MISP_HUMAN	617	625	Y	29.06	15	-4	670.844	2	18.35	11753	1	4103	1	1	218	232			MISP_HUMAN	Q8IVT2	679
1340.68	1340.68	0	R.GFPTIYFSPANK.K	Protein disulfide-isomerase A3 (EC 5.3.4.1) (58 kDa glucose-regulated protein) (58 kDa microsomal protein) (p58) (Disulfide isomerase ER-60) (Endoplasmic reticulum resident protein 57) (ER protein 57) (ERp57) (Endoplasmic reticulum resident protein 60) (ER protein 60) (ERp60)	PDIA3 ERP57 ERP60 GRP58	Homo sapiens (Human)	P30101|PDIA3_HUMAN	61	50	Y	75.69	12	-0.1	671.349	2	73.71	504610	1	25958	1	1	449	460			PDIA3_HUMAN	P30101	505
1341.68	1341.67	0.01	R.DAKACVVHGSDLK.D	Sodium/potassium-transporting ATPase subunit alpha-1 (Na(+)/K(+) ATPase alpha-1 subunit) (EC 7.2.2.13) (Sodium pump subunit alpha-1)	ATP1A1	Homo sapiens (Human)	P05023|AT1A1_HUMAN	106	38	Y	16.93	13	12.3	448.239	3	40.28	9217.2	1	12959	1	1	659	671			AT1A1_HUMAN	P05023	1023
1342.68	1342.67	0	K.QLEEEQQALQK.K	Tropomyosin beta chain (Beta-tropomyosin) (Tropomyosin-2)	TPM2 TMSB	Homo sapiens (Human)	P07951|TPM2_HUMAN	48	162	Y	71.16	11	-2.9	672.345	2	27.78	1776100	1	7604	2	2	38	48			TPM2_HUMAN	P07951	284
1344.68	1344.68	0.01	R.IEWHLNAFSTK.D	Collagen alpha-1(XIV) chain (Undulin)	COL14A1 UND	Homo sapiens (Human)	Q05707|COEA1_HUMAN	35	22	Y	80.75	11	-0.6	673.351	2	64.18	334470	1	22449	2	2	208	218			COEA1_HUMAN	Q05707	1796
1345.68	1345.66	0.01	R.EEYEGPNKKPR.F	Splicing factor, proline- and glutamine-rich (100 kDa DNA-pairing protein) (hPOMp100) (DNA-binding p52/p100 complex, 100 kDa subunit) (Polypyrimidine tract-binding protein-associated-splicing factor) (PSF) (PTB-associated-splicing factor)	SFPQ PSF	Homo sapiens (Human)	P23246|SFPQ_HUMAN	161	153	Y	23.12	11	-2.6	673.84	2	12.6	6655.5	1	1881	1	1	696	706			SFPQ_HUMAN	P23246	707
1346.68	1346.62	0.05	K.INQM(+15.99)ATAPDSQR.L	Structural maintenance of chromosomes protein 3 (SMC protein 3) (SMC-3) (Basement membrane-associated chondroitin proteoglycan) (Bamacan) (Chondroitin sulfate proteoglycan 6) (Chromosome-associated polypeptide) (hCAP)	SMC3 BAM BMH CSPG6 SMC3L1	Homo sapiens (Human)	Q9UQE7|SMC3_HUMAN	291	211	Y	18.39	12	18	674.335	2	23.71	61350	1	5979	1	1	144	155	Oxidation (M)	M4:Oxidation (M):1000.00	SMC3_HUMAN	Q9UQE7	1217
1347.68	1347.65	0.02	K.VVTDTDETELAR.Q	Eukaryotic translation initiation factor 2 subunit 1 (Eukaryotic translation initiation factor 2 subunit alpha) (eIF-2-alpha) (eIF-2A) (eIF-2alpha)	EIF2S1 EIF2A	Homo sapiens (Human)	P05198|IF2A_HUMAN	728	678	Y	67.41	12	0.2	674.837	2	34.27	0	1	10346	0	0	277	288			IF2A_HUMAN	P05198	315
1356.68	1356.69	0.01	K.VQEQLGNDVVEK.Y	Phosphomannomutase 2 (PMM 2) (EC 5.4.2.8)	PMM2	Homo sapiens (Human)	O15305|PMM2_HUMAN	1021	1304	Y	60.33	12	-2.3	679.353	2	33.79	82013	1	10116	1	1	52	63			PMM2_HUMAN	O15305	246
1357.68	1357.69	0.01	K.SVIPSDGPSVACVK.K	Serotransferrin (Transferrin) (Beta-1 metal-binding globulin) (Siderophilin)	TF PRO1400	Homo sapiens (Human)	P02787|TRFE_HUMAN	71	91	Y	15.6	14	-0.2	679.856	2	54.7	0	1	18843	0	0	47	60			TRFE_HUMAN	P02787	698
1361.68	1361.68	0.01	R.TPAGNFVTLEEGK.G	Nicotinamide phosphoribosyltransferase (NAmPRTase) (Nampt) (EC 2.4.2.12) (Pre-B-cell colony-enhancing factor 1) (Pre-B cell-enhancing factor) (Visfatin)	NAMPT PBEF PBEF1	Homo sapiens (Human)	P43490|NAMPT_HUMAN	877	920	Y	15.5	13	-1.2	681.851	2	53.01	0	1	18182	0	0	435	447			NAMPT_HUMAN	P43490	491
1362.68	1362.69	0.02	K.FVADLWKDVDR.I	Myosin-11 (Myosin heavy chain 11) (Myosin heavy chain, smooth muscle isoform) (SMMHC)	MYH11 KIAA0866	Homo sapiens (Human)	P35749|MYH11_HUMAN	1	4	Y	61.82	11	0.7	682.357	2	68.32	0	1	23998	0	0	614	624			MYH11_HUMAN	P35749	1972
1363.68	1363.67	0	K.EYSVLNAVDQAR.V	Utrophin (Dystrophin-related protein 1) (DRP-1)	UTRN DMDL DRP1	Homo sapiens (Human)	P46939|UTRN_HUMAN	819	958	Y	59.41	12	-0.9	682.846	2	59.21	90900	1	20607	1	1	2613	2624			UTRN_HUMAN	P46939	3433
1364.68	1364.67	0.01	R.RTEEGPTLSYGR.D	Matrin-3	MATR3 KIAA0723	Homo sapiens (Human)	P43243|MATR3_HUMAN	144	114	Y	51.34	12	-4	455.897	3	26.47	0	1	7133	0	0	149	160			MATR3_HUMAN	P43243	847
1365.68	1365.63	0.05	K.YHLGAYTGDDVR.I	Tryptase beta-2 (Tryptase-2) (EC 3.4.21.59) (Tryptase II)	TPSB2 TPS2	Homo sapiens (Human)	P20231|TRYB2_HUMAN	496	804	Y	61.2	12	-2.1	683.825	2	37.61	226560	1	11710	2	2	192	203			TRYB2_HUMAN	P20231	275
1366.68	1366.7	0.02	K.SVTGTDVDIVFSK.V	Tubulin polymerization-promoting protein family member 3 (TPPP/p20)	TPPP3 CGI-38	Homo sapiens (Human)	Q9BW30|TPPP3_HUMAN	739	1137	Y	73.73	13	0.7	684.36	2	63.81	0	1	22322	0	0	49	61			TPPP3_HUMAN	Q9BW30	176
1375.68	1375.68	0	K.GEITGEVRM(+15.99)PSGK.V	Filamin-A (FLN-A) (Actin-binding protein 280) (ABP-280) (Alpha-filamin) (Endothelial actin-binding protein) (Filamin-1) (Non-muscle filamin)	FLNA FLN FLN1	Homo sapiens (Human)	P21333|FLNA_HUMAN	2	8	N	19.23	13	-1.3	459.568	3	21.45	82271	1	5199	1	1	1802	1814	Oxidation (M)	M9:Oxidation (M):1000.00	FLNA_HUMAN	P21333	2647
1376.68	1376.69	0.01	K.TTTAAAVASTGPSSR.S	Microtubule-associated protein 4 (MAP-4)	MAP4	Homo sapiens (Human)	P27816|MAP4_HUMAN	207	106	Y	79.16	15	-2.8	689.353	2	21.88	235690	1	5346	1	1	810	824			MAP4_HUMAN	P27816	1152
1406.68	1406.68	0	K.VYNYNHLMPTR.Y	60S ribosomal protein L27 (Large ribosomal subunit protein eL27)	RPL27	Homo sapiens (Human)	P61353|RL27_HUMAN	480	868	Y	69.91	11	-0.5	469.901	3	44.17	154090	1	14538	1	1	74	84			RL27_HUMAN	P61353	136
1407.68	1407.67	0.01	K.TMNVLAESDPGFK.R	Protein NOXP20 (Nervous system overexpressed protein 20) (Protein FAM114A1)	FAM114A1 NOXP20	Homo sapiens (Human)	Q8IWE2|NXP20_HUMAN	1211	1240	Y	32.66	13	3.5	704.848	2	60.13	51032	1	20939	1	1	238	250			NXP20_HUMAN	Q8IWE2	563
1408.68	1408.65	0.03	K.AAQNSGEAEYIEK.V	Laminin subunit beta-1 (Laminin B1 chain) (Laminin-1 subunit beta) (Laminin-10 subunit beta) (Laminin-12 subunit beta) (Laminin-2 subunit beta) (Laminin-6 subunit beta) (Laminin-8 subunit beta)	LAMB1	Homo sapiens (Human)	P07942|LAMB1_HUMAN	318	239	Y	70.85	13	-2.1	705.333	2	24.51	47562	1	6358	1	1	1662	1674			LAMB1_HUMAN	P07942	1786
1409.68	1409.68	0	K.YHTINGHNAEVR.K	Heterogeneous nuclear ribonucleoproteins A2/B1 (hnRNP A2/B1)	HNRNPA2B1 HNRPA2B1	Homo sapiens (Human)	P22626|ROA2_HUMAN	39	65	Y	76.98	12	-2.6	470.902	3	15.25	320460	1	2907	2	2	174	185			ROA2_HUMAN	P22626	353
1415.68	1415.66	0.01	K.ITAEEMYDIFGK.Y	Splicing factor 3B subunit 6 (Pre-mRNA branch site protein p14) (SF3b 14 kDa subunit) (SF3B14a) (Spliceosome-associated protein, 14-kDa) (Splicing factor 3b, subunit 6, 14kDa)	SF3B6 SAP14 SF3B14 SF3B14A CGI-110 HSPC175 HT006	Homo sapiens (Human)	Q9Y3B4|SF3B6_HUMAN	1463	1961	Y	58.65	12	2.5	708.845	2	81.74	63179	1	28857	1	1	30	41			SF3B6_HUMAN	Q9Y3B4	125
1426.68	1426.71	0.03	R.MGPAMGPALGAGIER.M	Heterogeneous nuclear ribonucleoprotein M (hnRNP M)	HNRNPM HNRPM NAGR1	Homo sapiens (Human)	P52272|HNRPM_HUMAN	40	25	Y	83.23	15	-1	714.363	2	60.61	411610	1	21118	1	1	592	606			HNRPM_HUMAN	P52272	730
1427.68	1427.67	0.01	K.TGQAPGYSYTAANK.N	Cytochrome c	CYCS CYC	Homo sapiens (Human)	P99999|CYC_HUMAN	562	601	Y	33.92	14	-7.5	714.839	2	25.25	0	1	6651	0	0	41	54			CYC_HUMAN	P99999	105
1428.68	1428.65	0.02	R.AGDAFGDTSFLNSK.A	Cdc42 effector protein 4 (Binder of Rho GTPases 4)	CDC42EP4 BORG4 CEP4	Homo sapiens (Human)	Q9H3Q1|BORG4_HUMAN	752	798	Y	63.85	14	0.7	715.337	2	59.7	51146	1	20782	1	1	43	56			BORG4_HUMAN	Q9H3Q1	356
1429.68	1429.68	0.01	K.ITGWGEETLPDGR.T	Tubulointerstitial nephritis antigen-like (Glucocorticoid-inducible protein 5) (Oxidized LDL-responsive gene 2 protein) (OLRG-2) (Tubulointerstitial nephritis antigen-related protein) (TIN Ag-related protein) (TIN-Ag-RP)	TINAGL1 GIS5 LCN7 OLRG2 TINAGL PP6614 PSEC0088 UNQ204/PRO230	Homo sapiens (Human)	Q9GZM7|TINAL_HUMAN	845	969	Y	76.67	13	0.2	715.853	2	55.95	0	1	19327	0	0	404	416			TINAL_HUMAN	Q9GZM7	467
1431.68	1431.68	0.01	K.AQ(+.98)AELVGTADEATR.A	ATP synthase subunit delta, mitochondrial (ATP synthase F1 subunit delta) (F-ATPase delta subunit)	ATP5F1D ATP5D	Homo sapiens (Human)	P30049|ATPD_HUMAN	1404	2104	Y	19.58	14	2.1	716.854	2	34.92	75304	1	10734	1	1	137	150	Deamidation (NQ)	Q2:Deamidation (NQ):1000.00	ATPD_HUMAN	P30049	168
1433.68	1433.69	0.01	K.VAAGASESTRSNER.T	Synemin (Desmuslin)	SYNM DMN KIAA0353 SYN	Homo sapiens (Human)	O15061|SYNEM_HUMAN	22	10	Y	22.34	14	0.2	478.905	3	11.7	0	1	1566	0	0	479	492			SYNEM_HUMAN	O15061	1565
1434.68	1434.66	0.01	K.YELISETGGSHDK.R	Interleukin enhancer-binding factor 3 (Double-stranded RNA-binding protein 76) (DRBP76) (M-phase phosphoprotein 4) (MPP4) (Nuclear factor associated with dsRNA) (NFAR) (Nuclear factor of activated T-cells 90 kDa) (NF-AT-90) (Translational control protein 80) (TCP80)	ILF3 DRBF MPHOSPH4 NF90	Homo sapiens (Human)	Q12906|ILF3_HUMAN	180	71	Y	66.71	13	0.6	718.342	2	29.86	0	1	8500	0	0	541	553			ILF3_HUMAN	Q12906	894
1449.68	1449.68	0	K.ELWFSDDPNVTK.T	Apoptosis-inducing factor 1, mitochondrial (EC 1.6.99.-) (Programmed cell death protein 8)	AIFM1 AIF PDCD8	Homo sapiens (Human)	O95831|AIFM1_HUMAN	954	834	Y	60.12	12	0.7	725.85	2	66.9	20240	1	23456	1	1	178	189			AIFM1_HUMAN	O95831	613
1455.68	1455.74	0.06	K.TGENFRLIYDTK.G	40S ribosomal protein S4, X isoform (SCR10) (Single copy abundant mRNA protein) (Small ribosomal subunit protein eS4)	RPS4X CCG2 RPS4 SCAR	Homo sapiens (Human)	P62701|RS4X_HUMAN	215	328	Y	28.88	12	0.4	486.255	3	51.29	73018	1	17510	1	1	95	106			RS4X_HUMAN	P62701	263
1457.68	1457.65	0.02	R.TNYNDRYDEIR.R	60S ribosomal protein L7a (Large ribosomal subunit protein eL8) (PLA-X polypeptide) (Surfeit locus protein 3)	RPL7A SURF-3 SURF3	Homo sapiens (Human)	P62424|RL7A_HUMAN	182	288	Y	67.82	11	-1.9	486.893	3	27.26	267420	1	7427	1	1	224	234			RL7A_HUMAN	P62424	266
1458.68	1458.7	0.02	R.M(+15.99)GPAM(+15.99)GPALGAGIER.M	Heterogeneous nuclear ribonucleoprotein M (hnRNP M)	HNRNPM HNRPM NAGR1	Homo sapiens (Human)	P52272|HNRPM_HUMAN	40	25	Y	28.23	15	1.2	730.36	2	43.36	0	1	14175	0	0	592	606	Oxidation (M)	M1:Oxidation (M):1000.00;M5:Oxidation (M):1000.00	HNRPM_HUMAN	P52272	730
1459.68	1459.67	0.01	R.TFEMSDFIVDTR.D	Filamin-B (FLN-B) (ABP-278) (ABP-280 homolog) (Actin-binding-like protein) (Beta-filamin) (Filamin homolog 1) (Fh1) (Filamin-3) (Thyroid autoantigen) (Truncated actin-binding protein) (Truncated ABP)	FLNB FLN1L FLN3 TABP TAP	Homo sapiens (Human)	O75369|FLNB_HUMAN	21	17	Y	79.51	12	1.6	730.845	2	79.8	88663	1	28156	1	1	2017	2028			FLNB_HUMAN	O75369	2602
1463.68	1463.73	0.05	R.SGVAYIAAPSGSAADK.V	Bifunctional purine biosynthesis protein ATIC (AICAR transformylase/inosine monophosphate cyclohydrolase) (ATIC) [Cleaved into: Bifunctional purine biosynthesis protein ATIC, N-terminally processed] [Includes: Phosphoribosylaminoimidazolecarboxamide formyltransferase (EC 2.1.2.3) (5-aminoimidazole-4-carboxamide ribonucleotide formyltransferase) (AICAR formyltransferase) (AICAR transformylase); In…	ATIC PURH OK/SW-cl.86	Homo sapiens (Human)	P31939|PUR9_HUMAN	307	292	Y	33.3	16	-17.4	732.861	2	41.27	0	1	13278	0	0	554	569			PUR9_HUMAN	P31939	592
1464.68	1464.68	0.01	K.SDLVNEEATGQFR.V	Carcinoembryonic antigen-related cell adhesion molecule 5 (Carcinoembryonic antigen) (CEA) (Meconium antigen 100) (CD antigen CD66e)	CEACAM5 CEA	Homo sapiens (Human)	P06731|CEAM5_HUMAN	1383	1863	Y	68.32	13	-0.9	733.352	2	46.58	191220	1	15504	1	1	127	139			CEAM5_HUMAN	P06731	702
1465.68	1465.69	0.02	R.SSGFISELPSEEGK.K	F-actin-uncapping protein LRRC16A (CARMIL homolog) (Capping protein regulator and myosin 1 linker protein 1) (Capping protein, Arp2/3 and myosin-I linker homolog 1) (Capping protein, Arp2/3 and myosin-I linker protein 1) (Leucine-rich repeat-containing protein 16A)	CARMIL1 CARMIL LRRC16 LRRC16A	Homo sapiens (Human)	Q5VZK9|CARL1_HUMAN	924	1027	Y	29.15	14	0.6	733.858	2	56.79	81922	1	19594	1	1	967	980			CARL1_HUMAN	Q5VZK9	1371
1473.68	1473.67	0	K.GYGYGQGAGTLSTDK.G	Cysteine and glycine-rich protein 1 (Cysteine-rich protein 1) (CRP) (CRP1) (Epididymis luminal protein 141) (HEL-141)	CSRP1 CSRP CYRP	Homo sapiens (Human)	P21291|CSRP1_HUMAN	140	417	Y	99.57	15	-2	737.846	2	34.63	1431800	1	10467	1	1	70	84			CSRP1_HUMAN	P21291	193
1474.68	1474.69	0.02	R.LESGMQNMSIHTK.T	Keratin, type II cytoskeletal 8 (Cytokeratin-8) (CK-8) (Keratin-8) (K8) (Type-II keratin Kb8)	KRT8 CYK8	Homo sapiens (Human)	P05787|K2C8_HUMAN	19	2	Y	77.6	13	-1	492.573	3	33.89	447770	1	10179	1	1	402	414			K2C8_HUMAN	P05787	483
1475.68	1475.67	0.01	K.DDIDRMVQEAER.Y	Heat shock-related 70 kDa protein 2 (Heat shock 70 kDa protein 2)	HSPA2	Homo sapiens (Human)	P54652|HSP72_HUMAN	107	77	Y	57.44	12	-1.3	492.898	3	51.2	54231	1	17451	1	1	516	527			HSP72_HUMAN	P54652	639
1476.68	1476.69	0.01	K.IRDEMVATEQ(+.98)ER.T	Sarcoplasmic/endoplasmic reticulum calcium ATPase 2 (SERCA2) (SR Ca(2+)-ATPase 2) (EC 7.2.2.10) (Calcium pump 2) (Calcium-transporting ATPase sarcoplasmic reticulum type, slow twitch skeletal muscle isoform) (Endoplasmic reticulum class 1/2 Ca(2+) ATPase)	ATP2A2 ATP2B	Homo sapiens (Human)	P16615|AT2A2_HUMAN	359	274	Y	17.89	12	8.4	739.361	2	16.26	3541.1	1	3348	1	1	235	246	Deamidation (NQ)	Q10:Deamidation (NQ):1000.00	AT2A2_HUMAN	P16615	1042
1477.68	1477.69	0.02	R.EELEELQEAFNK.I	Plastin-1 (Intestine-specific plastin) (I-plastin)	PLS1	Homo sapiens (Human)	Q14651|PLSI_HUMAN	208	173	Y	71.3	12	-0.3	739.857	2	66.54	87940	1	23335	1	1	11	22			PLSI_HUMAN	Q14651	629
1479.68	1479.71	0.03	K.EYELLSDELNQK.S	Kinesin-1 heavy chain (Conventional kinesin heavy chain) (Ubiquitous kinesin heavy chain) (UKHC)	KIF5B KNS KNS1	Homo sapiens (Human)	P33176|KINH_HUMAN	251	125	Y	68.99	12	-0.9	740.865	2	61.5	256910	1	21459	1	1	515	526			KINH_HUMAN	P33176	963
1480.68	1480.67	0.01	K.EDDLNSFNATDLK.D	Leukotriene A-4 hydrolase (LTA-4 hydrolase) (EC 3.3.2.6) (Leukotriene A(4) hydrolase) (Tripeptide aminopeptidase LTA4H) (EC 3.4.11.4)	LTA4H LTA4	Homo sapiens (Human)	P09960|LKHA4_HUMAN	427	323	Y	58.41	13	-1.2	741.344	2	56	47790	1	19331	1	1	481	493			LKHA4_HUMAN	P09960	611
1481.68	1481.69	0.01	K.DLAEVGEGGGHSQAR.E	182 kDa tankyrase-1-binding protein	TNKS1BP1 KIAA1741 TAB182	Homo sapiens (Human)	Q9C0C2|TB182_HUMAN	320	265	Y	20.39	15	3.5	494.907	3	21.24	375170	1	5064	1	1	1237	1251			TB182_HUMAN	Q9C0C2	1729
1485.68	1485.68	0.01	R.ALQPLEEGEDEEK.V	Major vault protein (MVP) (Lung resistance-related protein)	MVP LRP	Homo sapiens (Human)	Q14764|MVP_HUMAN	141	102	Y	72.15	13	-1.7	743.851	2	38.41	224880	1	12045	1	1	336	348			MVP_HUMAN	Q14764	893
1486.68	1486.69	0.02	R.TTPSYVAFTDTER.L	Heat shock cognate 71 kDa protein (EC 3.6.4.10) (Heat shock 70 kDa protein 8) (Lipopolysaccharide-associated protein 1) (LAP-1) (LPS-associated protein 1)	HSPA8 HSC70 HSP73 HSPA10	Homo sapiens (Human)	P11142|HSP7C_HUMAN	45	39	N	84.16	13	-1.7	744.356	2	52.13	465270	1	17780	1	1	37	49			HSP7C_HUMAN	P11142	646
1487.68	1487.73	0.06	K.ATDAEADVASLNRR.I	Tropomyosin alpha-1 chain (Alpha-tropomyosin) (Tropomyosin-1)	TPM1 C15orf13 TMSA	Homo sapiens (Human)	P09493|TPM1_HUMAN	44	110	N	78.17	14	-2	744.876	2	32.15	1746300	1	9460	1	1	78	91			TPM1_HUMAN	P09493	284
1488.88	1488.87	0.01	R.VAPPGLTQIPQIQK.T	Sodium/potassium-transporting ATPase subunit beta-1 (Sodium/potassium-dependent ATPase subunit beta-1)	ATP1B1 ATP1B	Homo sapiens (Human)	P05026|AT1B1_HUMAN	509	511	Y	63.85	14	-0.7	745.443	2	65.7	54129	1	22984	1	1	72	85			AT1B1_HUMAN	P05026	303
1489.88	1489.81	0.06	K.YIQQ(+.98)TKPLTLER.T	Cleavage and polyadenylation specificity factor subunit 5 (Cleavage and polyadenylation specificity factor 25 kDa subunit) (CPSF 25 kDa subunit) (Cleavage factor Im complex 25 kDa subunit) (CFIm25) (Nucleoside diphosphate-linked moiety X motif 21) (Nudix motif 21) (Nudix hydrolase 21) (Pre-mRNA cleavage factor Im 68 kDa subunit)	NUDT21 CFIM25 CPSF25 CPSF5	Homo sapiens (Human)	O43809|CPSF5_HUMAN	560	1338	Y	38.32	12	10.8	497.62	3	39.06	77843	1	12330	1	1	24	35	Deamidation (NQ)	Q4:Deamidation (NQ):0.00	CPSF5_HUMAN	O43809	227
1491.68	1491.67	0.01	K.DGQAM(+15.99)LWDLNEGK.H	Receptor of activated protein C kinase 1 (Cell proliferation-inducing gene 21 protein) (Guanine nucleotide-binding protein subunit beta-2-like 1) (Guanine nucleotide-binding protein subunit beta-like protein 12.3) (Human lung cancer oncogene 7 protein) (HLC-7) (Receptor for activated C kinase) (Small ribosomal subunit protein RACK1) [Cleaved into: Receptor of activated protein C kinase 1, N-termi…	RACK1 GNB2L1 HLC7 PIG21	Homo sapiens (Human)	P63244|RACK1_HUMAN	598	546	Y	57.15	13	5	746.848	2	58.91	68676	1	20479	1	1	213	225	Oxidation (M)	M5:Oxidation (M):1000.00	RACK1_HUMAN	P63244	317
1492.68	1492.7	0.03	K.MLGQM(+15.99)TDQVADLR.A	Vinculin (Metavinculin) (MV)	VCL	Homo sapiens (Human)	P18206|VINC_HUMAN	9	6	Y	63.08	13	-0.5	747.361	2	49.77	263580	1	16850	1	1	327	339	Oxidation (M)	M5:Oxidation (M):42.89	VINC_HUMAN	P18206	1134
1493.68	1493.65	0.02	K.TEELEEESFPER.S	Thyroid hormone receptor-associated protein 3 (BCLAF1 and THRAP3 family member 2) (Thyroid hormone receptor-associated protein complex 150 kDa component) (Trap150)	THRAP3 BCLAF2 TRAP150	Homo sapiens (Human)	Q9Y2W1|TR150_HUMAN	445	384	Y	65.05	12	-1.7	747.836	2	45.61	109770	1	15063	1	1	487	498			TR150_HUMAN	Q9Y2W1	955
1497.68	1497.68	0	K.MLDQSTDFEERK.L	Smoothelin	SMTN SMSMO	Homo sapiens (Human)	P53814|SMTN_HUMAN	77	53	Y	71.9	12	-0.4	500.235	3	32.72	439570	1	9678	2	2	595	606			SMTN_HUMAN	P53814	917
1498.68	1498.67	0	R.SQ(+.98)YEVM(+15.99)AEQNRK.D	Keratin, type I cytoskeletal 19 (Cytokeratin-19) (CK-19) (Keratin-19) (K19)	KRT19	Homo sapiens (Human)	P08727|K1C19_HUMAN	68	44	Y	30.3	12	11.1	500.573	3	15.11	7011.9	1	2842	1	1	254	265	Deamidation (NQ); Oxidation (M)	Q2:Deamidation (NQ):63.64;M6:Oxidation (M):1000.00	K1C19_HUMAN	P08727	400
1499.68	1499.67	0	K.AEDGATPSPSNETPK.K	Myristoylated alanine-rich C-kinase substrate (MARCKS) (Protein kinase C substrate, 80 kDa protein, light chain) (80K-L protein) (PKCSL)	MARCKS MACS PRKCSL	Homo sapiens (Human)	P29966|MARCS_HUMAN	244	215	Y	61.03	15	-2.1	750.846	2	19.94	0	1	4661	0	0	138	152			MARCS_HUMAN	P29966	332
1500.68	1500.7	0.02	K.DTVFSGVTGAMSMAK.G	Perilipin-4 (Adipocyte protein S3-12)	PLIN4 KIAA1881	Homo sapiens (Human)	Q96Q06|PLIN4_HUMAN	319	189	Y	51.64	15	-0.1	751.358	2	73.57	48923	1	25921	1	1	995	1009			PLIN4_HUMAN	Q96Q06	1371
1501.68	1501.7	0.03	R.AAPEASGTPSSDAVSR.L	Coronin-1A (Coronin-like protein A) (Clipin-A) (Coronin-like protein p57) (Tryptophan aspartate-containing coat protein) (TACO)	CORO1A CORO1	Homo sapiens (Human)	P31146|COR1A_HUMAN	608	673	Y	65.16	16	-3.3	751.859	2	22.6	110340	1	5620	1	1	417	432			COR1A_HUMAN	P31146	461
1502.68	1502.7	0.02	K.RQLEEAEEESQR.I	Myosin-11 (Myosin heavy chain 11) (Myosin heavy chain, smooth muscle isoform) (SMMHC)	MYH11 KIAA0866	Homo sapiens (Human)	P35749|MYH11_HUMAN	1	4	Y	72.64	12	-3.1	501.907	3	15.51	1241900	1	2993	2	2	1884	1895			MYH11_HUMAN	P35749	1972
1503.88	1503.8	0.07	R.ELDRLLSGFGLER.E	Tensin-1 (EC 3.1.3.-)	TNS1 TNS	Homo sapiens (Human)	Q9HBL0|TENS1_HUMAN	56	14	Y	74.28	13	1.3	502.279	3	79.01	56396	1	27912	2	2	564	576			TENS1_HUMAN	Q9HBL0	1839
1504.88	1504.81	0.06	K.GIQAEEILQTYLK.S	Guanylate-binding protein 1 (EC 3.6.1.-) (EC 3.6.5.-) (GTP-binding protein 1) (GBP-1) (HuGBP-1) (hGBP1) (Guanine nucleotide-binding protein 1) (Interferon-induced guanylate-binding protein 1)	GBP1	Homo sapiens (Human)	P32455|GBP1_HUMAN	860	1026	Y	70.09	13	4.5	753.421	2	88.74	10716	1	31158	1	1	454	466			GBP1_HUMAN	P32455	592
1506.68	1506.73	0.05	K.LIQ(+.98)EMTVTWEEK.L	Kinesin-like protein KIF13B (Kinesin-like protein GAKIN)	KIF13B GAKIN KIAA0639	Homo sapiens (Human)	Q9NQT8|KI13B_HUMAN	441	290	Y	24.07	12	12.4	754.384	2	78.08	154630	1	27927	1	1	403	414	Deamidation (NQ)	Q3:Deamidation (NQ):1000.00	KI13B_HUMAN	Q9NQT8	1826
1507.68	1507.68	0	K.VSEADSSNADWVTK.Q	Complement factor B (EC 3.4.21.47) (C3/C5 convertase) (Glycine-rich beta glycoprotein) (GBG) (PBF2) (Properdin factor B) [Cleaved into: Complement factor B Ba fragment; Complement factor B Bb fragment]	CFB BF BFD	Homo sapiens (Human)	P00751|CFAB_HUMAN	596	911	Y	67.97	14	6.1	754.855	2	36.72	0	1	11370	0	0	324	337			CFAB_HUMAN	P00751	764
1508.68	1508.66	0.01	K.VSEADSSN(+.98)ADWVTK.Q	Complement factor B (EC 3.4.21.47) (C3/C5 convertase) (Glycine-rich beta glycoprotein) (GBG) (PBF2) (Properdin factor B) [Cleaved into: Complement factor B Ba fragment; Complement factor B Bb fragment]	CFB BF BFD	Homo sapiens (Human)	P00751|CFAB_HUMAN	596	911	Y	26.88	14	11.4	755.351	2	36.78	82888	1	11370	1	1	324	337	Deamidation (NQ)	N8:Deamidation (NQ):1000.00	CFAB_HUMAN	P00751	764
1509.68	1509.7	0.02	R.M(+15.99)FGGPGTASRPSSSR.S	Vimentin	VIM	Homo sapiens (Human)	P08670|VIME_HUMAN	8	3	Y	56.08	15	-1.4	504.242	3	17.78	1048400	1	3717	1	1	14	28	Oxidation (M)	M1:Oxidation (M):1000.00	VIME_HUMAN	P08670	466
1512.68	1512.7	0.02	R.DYAPPPRDYTYR.D	RNA-binding motif protein, X chromosome (Glycoprotein p43) (Heterogeneous nuclear ribonucleoprotein G) (hnRNP G) [Cleaved into: RNA-binding motif protein, X chromosome, N-terminally processed]	RBMX HNRPG RBMXP1	Homo sapiens (Human)	P38159|RBMX_HUMAN	362	190	Y	40.16	12	-0.8	505.243	3	35.33	103790	1	10791	1	1	233	244			RBMX_HUMAN	P38159	391
1513.68	1513.74	0.07	K.NLEPEWAAAASEVK.E	Protein disulfide-isomerase A6 (EC 5.3.4.1) (Endoplasmic reticulum protein 5) (ER protein 5) (ERp5) (Protein disulfide isomerase P5) (Thioredoxin domain-containing protein 7)	PDIA6 ERP5 P5 TXNDC7	Homo sapiens (Human)	Q15084|PDIA6_HUMAN	176	160	Y	58.38	14	-0.1	757.881	2	66.59	165260	1	23316	1	1	195	208			PDIA6_HUMAN	Q15084	440
1514.68	1514.7	0.03	K.IADDKYNDTFWK.E	Endoplasmin (94 kDa glucose-regulated protein) (GRP-94) (Heat shock protein 90 kDa beta member 1) (Tumor rejection antigen 1) (gp96 homolog)	HSP90B1 GRP94 TRA1	Homo sapiens (Human)	P14625|ENPL_HUMAN	36	11	Y	70.9	12	-2	758.361	2	49.86	135200	1	16876	2	2	475	486			ENPL_HUMAN	P14625	803
1515.68	1515.67	0	K.TSLEDFYLDEER.T	Pigment epithelium-derived factor (PEDF) (Cell proliferation-inducing gene 35 protein) (EPC-1) (Serpin F1)	SERPINF1 PEDF PIG35	Homo sapiens (Human)	P36955|PEDF_HUMAN	855	961	Y	74.46	12	-0.4	758.847	2	69	44300	1	24244	1	1	226	237			PEDF_HUMAN	P36955	418
1521.68	1521.71	0.03	R.QPQEEVVHEDQGK.K	LIM domain only protein 7 (LMO-7) (F-box only protein 20) (LOMP)	LMO7 FBX20 FBXO20 KIAA0858	Homo sapiens (Human)	Q8WWI1|LMO7_HUMAN	497	321	Y	21.97	13	-3.7	761.861	2	50	0	1	16963	0	0	1324	1336			LMO7_HUMAN	Q8WWI1	1683
1522.68	1522.68	0	K.DVTNNVHYENYR.S	Septin-7 (CDC10 protein homolog)	SEPTIN7 CDC10 SEPT7	Homo sapiens (Human)	Q16181|SEPT7_HUMAN	247	200	Y	65.26	12	-1.6	508.569	3	31.45	315910	1	9144	2	2	299	310			SEPT7_HUMAN	Q16181	437
1527.68	1527.67	0	R.HCELC(+58.01)RPFFYR.D	Laminin subunit beta-2 (Laminin B1s chain) (Laminin-11 subunit beta) (Laminin-14 subunit beta) (Laminin-15 subunit beta) (Laminin-3 subunit beta) (Laminin-4 subunit beta) (Laminin-7 subunit beta) (Laminin-9 subunit beta) (S-laminin subunit beta) (S-LAM beta)	LAMB2 LAMS	Homo sapiens (Human)	P55268|LAMB2_HUMAN	57	34	Y	16.15	11	14.8	764.86	2	32.35	781080	1	9801	1	1	385	395	Carboxymethyl	C5:Carboxymethyl:15.62	LAMB2_HUMAN	P55268	1798
1528.68	1528.66	0.01	K.EAGEGGEAEAPAAEGGK.D	Myristoylated alanine-rich C-kinase substrate (MARCKS) (Protein kinase C substrate, 80 kDa protein, light chain) (80K-L protein) (PKCSL)	MARCKS MACS PRKCSL	Homo sapiens (Human)	P29966|MARCS_HUMAN	244	215	Y	88.36	17	-2.5	765.341	2	16.42	103410	1	3410	1	1	177	193			MARCS_HUMAN	P29966	332
1529.68	1529.68	0	K.DYDSLAQPGFFDR.F	Collagen alpha-2(VI) chain	COL6A2	Homo sapiens (Human)	P12110|CO6A2_HUMAN	24	58	Y	86.32	13	-0.5	765.85	2	71.16	475050	1	25054	1	1	1001	1013			CO6A2_HUMAN	P12110	1019
1530.68	1530.69	0.02	K.TDMFQ(+.98)TVDLFEGK.D	Transgelin (22 kDa actin-binding protein) (Protein WS3-10) (Smooth muscle protein 22-alpha) (SM22-alpha)	TAGLN SM22 WS3-10	Homo sapiens (Human)	Q01995|TAGL_HUMAN	15	105	Y	74.85	13	15.2	766.368	2	85.08	0	1	30000	0	0	109	121	Deamidation (NQ)	Q5:Deamidation (NQ):1000.00	TAGL_HUMAN	Q01995	201
1531.68	1531.66	0.02	K.DFDFESANAQFNK.E	Protein LSM14 homolog A (Protein FAM61A) (Protein SCD6 homolog) (Putative alpha-synuclein-binding protein) (AlphaSNBP) (RNA-associated protein 55A) (hRAP55) (hRAP55A)	LSM14A C19orf13 FAM61A RAP55 RAP55A	Homo sapiens (Human)	Q8ND56|LS14A_HUMAN	808	1928	Y	67.21	13	-0.8	766.839	2	61.13	46949	1	21315	1	1	295	307			LS14A_HUMAN	Q8ND56	463
1535.68	1535.67	0.01	K.SNEDQSMGNWQIK.R	Prelamin-A/C [Cleaved into: Lamin-A/C (70 kDa lamin) (Renal carcinoma antigen NY-REN-32)]	LMNA LMN1	Homo sapiens (Human)	P02545|LMNA_HUMAN	18	5	Y	84.99	13	-1.9	768.843	2	47.9	458090	1	16058	1	1	458	470			LMNA_HUMAN	P02545	664
1536.68	1536.83	0.15	K.FVGDPALVLNDIHK.K	Dystroglycan 1 (Dystroglycan) (Dystrophin-associated glycoprotein 1) [Cleaved into: Alpha-dystroglycan (Alpha-DG); Beta-dystroglycan (Beta-DG)]	DAG1	Homo sapiens (Human)	Q14118|DAG1_HUMAN	1307	1616	Y	15.93	14	1.4	513.287	3	72.26	20601	1	25479	1	1	612	625			DAG1_HUMAN	Q14118	895
1540.88	1540.8	0.08	R.STTKPMFTFKEPK.V	Synaptopodin-2 (Genethonin-2) (Myopodin)	SYNPO2	Homo sapiens (Human)	Q9UMS6|SYNP2_HUMAN	105	37	Y	33.81	13	-1.3	771.408	2	41.34	3478.1	1	13280	1	1	691	703			SYNP2_HUMAN	Q9UMS6	1093
1541.88	1541.86	0.02	R.ISAVEPKTALPFNR.F	LIM domain only protein 7 (LMO-7) (F-box only protein 20) (LOMP)	LMO7 FBX20 FBXO20 KIAA0858	Homo sapiens (Human)	Q8WWI1|LMO7_HUMAN	497	321	Y	16.19	14	-7.1	514.958	3	88.79	64126	1	31182	1	1	299	312			LMO7_HUMAN	Q8WWI1	1683
1542.88	1542.77	0.11	K.TVASRYDEYVNVK.D	Programmed cell death 6-interacting protein (PDCD6-interacting protein) (ALG-2-interacting protein 1) (ALG-2-interacting protein X) (Hp95)	PDCD6IP AIP1 ALIX KIAA1375	Homo sapiens (Human)	Q8WUM4|PDC6I_HUMAN	402	237	Y	25.19	13	-1.5	515.265	3	42.03	47854	1	13580	1	1	286	298			PDC6I_HUMAN	Q8WUM4	868
1543.88	1543.84	0.04	R.TIQNDIMLLQLSR.R	Cathepsin G (CG) (EC 3.4.21.20) [Cleaved into: Cathepsin G, C-terminal truncated form]	CTSG	Homo sapiens (Human)	P08311|CATG_HUMAN	314	481	Y	75.6	13	2.2	772.932	2	83.97	121280	1	29590	1	1	104	116			CATG_HUMAN	P08311	255
1544.88	1544.77	0.11	R.EAFVHVVTLEDMR.E	RNA-binding protein 12 (RNA-binding motif protein 12) (SH3/WW domain anchor protein in the nucleus) (SWAN)	RBM12 KIAA0765 HRIHFB2091	Homo sapiens (Human)	Q9NTZ6|RBM12_HUMAN	1223	1435	Y	41.42	13	1.9	773.395	2	69.07	0	1	24267	0	0	613	625			RBM12_HUMAN	Q9NTZ6	932
1545.88	1545.84	0.04	K.VLEQLTGQTPVFSK.A	60S ribosomal protein L11 (CLL-associated antigen KW-12) (Large ribosomal subunit protein uL5)	RPL11	Homo sapiens (Human)	P62913|RL11_HUMAN	409	567	Y	88.36	14	-0.2	773.931	2	64.8	363340	1	22685	1	1	39	52			RL11_HUMAN	P62913	178
1546.88	1546.82	0.05	K.IGSTVEDNPLYVLK.I	Mast cell carboxypeptidase A (MC-CPA) (EC 3.4.17.1) (Carboxypeptidase A3)	CPA3	Homo sapiens (Human)	P15088|CBPA3_HUMAN	746	719	Y	70.17	14	1	774.424	2	74.75	139900	1	26332	1	1	145	158			CBPA3_HUMAN	P15088	417
1548.88	1548.86	0.02	K.NLMQLNLAHNILR.K	Prolargin (Proline-arginine-rich end leucine-rich repeat protein)	PRELP SLRR2A	Homo sapiens (Human)	P51888|PRELP_HUMAN	72	159	Y	80.43	13	1.4	517.296	3	78.49	351550	1	27697	1	1	222	234			PRELP_HUMAN	P51888	382
1549.88	1549.84	0.03	M.PPYTVVYFPVRGR.C	Glutathione S-transferase P (EC 2.5.1.18) (GST class-pi) (GSTP1-1)	GSTP1 FAEES3 GST3	Homo sapiens (Human)	P09211|GSTP1_HUMAN	220	207	Y	61.48	13	-16.3	517.615	3	65.44	0	1	22924	0	0	2	14			GSTP1_HUMAN	P09211	210
1550.68	1550.67	0.01	K.SAEIDSDDTGGSAAQK.Q	Kinesin-1 heavy chain (Conventional kinesin heavy chain) (Ubiquitous kinesin heavy chain) (UKHC)	KIF5B KNS KNS1	Homo sapiens (Human)	P33176|KINH_HUMAN	251	125	Y	68.87	16	-1	776.345	2	16.79	62679	1	3549	1	1	814	829			KINH_HUMAN	P33176	963
1551.68	1551.66	0.01	K.SNEDQSM(+15.99)GNWQIK.R	Prelamin-A/C [Cleaved into: Lamin-A/C (70 kDa lamin) (Renal carcinoma antigen NY-REN-32)]	LMNA LMN1	Homo sapiens (Human)	P02545|LMNA_HUMAN	18	5	Y	76.31	13	-2.3	776.84	2	33.85	191110	1	10156	1	1	458	470	Oxidation (M)	M7:Oxidation (M):1000.00	LMNA_HUMAN	P02545	664
1552.68	1552.77	0.09	K.STGGISVPGPMGPSGPR.G	Collagen alpha-1(I) chain (Alpha-1 type I collagen)	COL1A1	Homo sapiens (Human)	P02452|CO1A1_HUMAN	60	150	Y	81.67	17	-2	777.393	2	54.62	1420900	1	18766	1	1	171	187			CO1A1_HUMAN	P02452	1464
1553.68	1553.66	0.02	R.MGQMAMGGAM(+15.99)GINNR.G	Non-POU domain-containing octamer-binding protein (NonO protein) (54 kDa nuclear RNA- and DNA-binding protein) (p54(nrb)) (p54nrb) (55 kDa nuclear protein) (NMT55) (DNA-binding p52/p100 complex, 52 kDa subunit)	NONO NRB54	Homo sapiens (Human)	Q15233|NONO_HUMAN	253	216	Y	17.37	15	-1	777.839	2	39.01	18001	1	12345	1	1	384	398	Oxidation (M)	M10:Oxidation (M):11.12	NONO_HUMAN	Q15233	471
1559.88	1559.83	0.04	R.TIQNDIM(+15.99)LLQLSR.R	Cathepsin G (CG) (EC 3.4.21.20) [Cleaved into: Cathepsin G, C-terminal truncated form]	CTSG	Homo sapiens (Human)	P08311|CATG_HUMAN	314	481	Y	56.06	13	1.2	780.929	2	77.49	35508	1	27314	1	1	104	116	Oxidation (M)	M7:Oxidation (M):1000.00	CATG_HUMAN	P08311	255
1560.88	1560.85	0.02	R.RIESLNEEIAFLK.K	Desmin	DES	Homo sapiens (Human)	P17661|DESM_HUMAN	13	1	Y	75.78	13	0	521.293	3	73.52	83370	1	25926	2	2	228	240			DESM_HUMAN	P17661	470
1561.88	1561.8	0.07	K.MFGIDRDAIAQAVR.G	Transketolase (TK) (EC 2.2.1.1)	TKT	Homo sapiens (Human)	P29401|TKT_HUMAN	108	80	Y	86.59	14	0.6	521.611	3	68.15	362890	1	23924	2	2	604	617			TKT_HUMAN	P29401	623
1562.88	1562.89	0.01	K.KPMSLASGLVPAAPPK.R	Microtubule-associated protein 4 (MAP-4)	MAP4	Homo sapiens (Human)	P27816|MAP4_HUMAN	207	106	Y	46.13	16	-3.1	521.97	3	59.13	10017	1	20579	1	1	739	754			MAP4_HUMAN	P27816	1152
1563.88	1563.75	0.12	K.HIGLVYSGMGPDYR.V	Proteasome subunit alpha type-2 (Macropain subunit C3) (Multicatalytic endopeptidase complex subunit C3) (Proteasome component C3)	PSMA2 HC3 PSC3	Homo sapiens (Human)	P25787|PSA2_HUMAN	1357	1795	Y	19.73	14	-0.1	522.26	3	56.95	22958	1	19772	1	1	71	84			PSA2_HUMAN	P25787	234
1566.88	1566.87	0	R.VNGVLTALPVSVADGR.I	IgGFc-binding protein (Fcgamma-binding protein antigen) (FcgammaBP)	FCGBP	Homo sapiens (Human)	Q9Y6R7|FCGBP_HUMAN	121	59	Y	89.2	16	0	784.447	2	76.07	382540	1	26796	1	1	1756	1771			FCGBP_HUMAN	Q9Y6R7	5405
1567.88	1567.85	0.03	K.NVALLSQLYHSPAR.R	ELAV-like protein 1 (Hu-antigen R) (HuR)	ELAVL1 HUR	Homo sapiens (Human)	Q15717|ELAV1_HUMAN	343	303	Y	70.58	14	0.1	784.935	2	66.69	43195	1	23373	2	2	192	205			ELAV1_HUMAN	Q15717	326
1568.88	1568.91	0.04	MKPLVVFVLGGPGAGK.G	UMP-CMP kinase (EC 2.7.4.14) (Deoxycytidylate kinase) (CK) (dCMP kinase) (Nucleoside-diphosphate kinase) (EC 2.7.4.6) (Uridine monophosphate/cytidine monophosphate kinase) (UMP/CMP kinase) (UMP/CMPK)	CMPK1 CMK CMPK UCK UMK UMPK	Homo sapiens (Human)	P30085|KCY_HUMAN	309	346	Y	74.93	16	2.5	523.981	3	82.51	21428	1	29112	1	1	1	16			KCY_HUMAN	P30085	196
1578.88	1578.84	0.03	K.AVDIPHMDIEALKK.L	60S ribosomal protein L10a (CSA-19) (Large ribosomal subunit protein uL1) (Neural precursor cell expressed developmentally down-regulated protein 6) (NEDD-6)	RPL10A NEDD6	Homo sapiens (Human)	P62906|RL10A_HUMAN	266	443	Y	44.17	14	0.1	527.291	3	62.34	0	1	21789	0	0	79	92			RL10A_HUMAN	P62906	217
1579.88	1579.88	0.01	K.LHIRTVPLYESPR.K	DNA damage-binding protein 1 (DDB p127 subunit) (DNA damage-binding protein a) (DDBa) (Damage-specific DNA-binding protein 1) (HBV X-associated protein 1) (XAP-1) (UV-damaged DNA-binding factor) (UV-damaged DNA-binding protein 1) (UV-DDB 1) (XPE-binding factor) (XPE-BF) (Xeroderma pigmentosum group E-complementing protein) (XPCe)	DDB1 XAP1	Homo sapiens (Human)	Q16531|DDB1_HUMAN	815	873	Y	18.61	13	6.7	527.641	3	43.29	8582.2	1	14087	1	1	710	722			DDB1_HUMAN	Q16531	1140
1581.88	1581.88	0	K.SPFVVNVAPPLDLSK.I	Filamin-C (FLN-C) (FLNc) (ABP-280-like protein) (ABP-L) (Actin-binding-like protein) (Filamin-2) (Gamma-filamin)	FLNC ABPL FLN2	Homo sapiens (Human)	Q14315|FLNC_HUMAN	12	21	Y	83.97	15	3.4	791.952	2	85.58	121970	1	30137	1	1	954	968			FLNC_HUMAN	Q14315	2725
1582.88	1582.88	0	R.ASTNAMLISAGLPPLK.A	ATP-dependent RNA helicase DHX15 (EC 3.6.4.13) (ATP-dependent RNA helicase #46) (DEAH box protein 15) (Splicing factor Prp43) (hPrp43)	DHX15 DBP1 DDX15	Homo sapiens (Human)	O43143|DHX15_HUMAN	712	797	Y	72.93	16	1.2	792.45	2	80.9	96458	1	28536	1	1	63	78			DHX15_HUMAN	O43143	795
1583.88	1583.88	0.01	K.YSVRGYPTLLLFR.G	Thioredoxin domain-containing protein 5 (EC 1.8.4.-) (EC 5.3.4.1) (Endoplasmic reticulum resident protein 46) (ER protein 46) (ERp46) (Thioredoxin-like protein p46)	TXNDC5 TLP46 UNQ364/PRO700	Homo sapiens (Human)	Q8NBS9|TXND5_HUMAN	132	203	Y	92.39	13	2.6	528.972	3	84.07	169830	1	29620	2	2	391	403			TXND5_HUMAN	Q8NBS9	432
1584.88	1584.87	0	K.LQEAQLELADIKSK.L	Protein phosphatase 1 regulatory subunit 12B (Myosin phosphatase-targeting subunit 2) (Myosin phosphatase target subunit 2)	PPP1R12B MYPT2	Homo sapiens (Human)	O60237|MYPT2_HUMAN	391	446	Y	31.02	14	-7	529.297	3	53.06	0	1	18202	0	0	900	913			MYPT2_HUMAN	O60237	982
1585.88	1585.85	0.03	R.LLQMDLTKPGDISR.V	11-beta-hydroxysteroid dehydrogenase type 2 (11-DH2) (11-beta-HSD2) (EC 1.1.1.-) (11-beta-hydroxysteroid dehydrogenase type II) (11-HSD type II) (11-beta-HSD type II) (Corticosteroid 11-beta-dehydrogenase isozyme 2) (NAD-dependent 11-beta-hydroxysteroid dehydrogenase) (Short chain dehydrogenase/reductase family 9C member 3)	HSD11B2 HSD11K SDR9C3	Homo sapiens (Human)	P80365|DHI2_HUMAN	910	908	Y	40.72	14	-0.3	529.626	3	59.86	12452	1	20861	1	1	134	147			DHI2_HUMAN	P80365	405
1587.88	1587.87	0	K.THINIVVIGHVDSGK.S	Elongation factor 1-alpha 1 (EF-1-alpha-1) (Elongation factor Tu) (EF-Tu) (Eukaryotic elongation factor 1 A-1) (eEF1A-1) (Leukocyte receptor cluster member 7)	EEF1A1 EEF1A EF1A LENG7	Homo sapiens (Human)	P68104|EF1A1_HUMAN	90	121	Y	87.24	15	0.2	397.978	4	50.33	353540	1	17081	2	2	6	20			EF1A1_HUMAN	P68104	462
1588.88	1588.87	0.01	K.ELHINLIPNKQDR.T	Heat shock protein HSP 90-alpha (EC 3.6.4.10) (Heat shock 86 kDa) (HSP 86) (HSP86) (Lipopolysaccharide-associated protein 2) (LAP-2) (LPS-associated protein 2) (Renal carcinoma antigen NY-REN-38)	HSP90AA1 HSP90A HSPC1 HSPCA	Homo sapiens (Human)	P07900|HS90A_HUMAN	54	41	Y	65.16	13	0.5	398.226	4	49.91	97846	1	16877	1	1	75	87			HS90A_HUMAN	P07900	732
1589.88	1589.89	0.01	K.LENLLLLDLQHNR.L	Prolargin (Proline-arginine-rich end leucine-rich repeat protein)	PRELP SLRR2A	Homo sapiens (Human)	P51888|PRELP_HUMAN	72	159	Y	63.53	13	1.4	530.973	3	78.6	147770	1	27740	2	2	194	206			PRELP_HUMAN	P51888	382
1604.88	1604.88	0	K.LAATNALLNSLEFTK.A	Importin subunit beta-1 (Importin-90) (Karyopherin subunit beta-1) (Nuclear factor p97) (Pore targeting complex 97 kDa subunit) (PTAC97)	KPNB1 NTF97	Homo sapiens (Human)	Q14974|IMB1_HUMAN	507	352	Y	82.76	15	3.8	803.453	2	87.61	0	1	30819	0	0	192	206			IMB1_HUMAN	Q14974	876
1605.68	1605.69	0.02	R.NTDQATMPDN(+.98)TAAQK.L	Myosin-14 (Myosin heavy chain 14) (Myosin heavy chain, non-muscle IIc) (Non-muscle myosin heavy chain IIc) (NMHC II-C)	MYH14 KIAA2034 FP17425	Homo sapiens (Human)	Q7Z406|MYH14_HUMAN	20	12	Y	30.19	15	8	803.865	2	20.66	47610	1	4912	1	1	385	399	Deamidation (NQ)	N10:Deamidation (NQ):0.00	MYH14_HUMAN	Q7Z406	1995
1606.88	1606.85	0.03	R.QYNVGPSVSKYPLR.N	Fibronectin (FN) (Cold-insoluble globulin) (CIG) [Cleaved into: Anastellin; Ugl-Y1; Ugl-Y2; Ugl-Y3]	FN1 FN	Homo sapiens (Human)	P02751|FINC_HUMAN	47	23	Y	79.49	14	-0.8	536.625	3	46.2	92900	1	15375	1	1	1041	1054			FINC_HUMAN	P02751	2477
1610.88	1610.92	0.04	K.SAPFFIPTIPGLVPR.Y	WD repeat-containing protein 36 (T-cell activation WD repeat-containing protein) (TA-WDRP)	WDR36	Homo sapiens (Human)	Q8NI36|WDR36_HUMAN	1313	1650	Y	58.68	15	5.2	806.475	2	100.99	4380.3	1	35109	1	1	786	800			WDR36_HUMAN	Q8NI36	951
1611.88	1611.79	0.09	R.FSGSNSGNTATLTISR.A	Immunoglobulin lambda variable 3-9	IGLV3-9	Homo sapiens (Human)	A0A075B6K5|LV39_HUMAN	1298	1591	Y	76.68	16	-2.1	806.902	2	41.34	148400	1	13310	1	1	80	95			LV39_HUMAN	A0A075B6K5	115
1626.88	1626.87	0	R.KGISLNPEQWSQLK.E	Activated RNA polymerase II transcriptional coactivator p15 (Positive cofactor 4) (PC4) (SUB1 homolog) (p14)	SUB1 PC4 RPO2TC1	Homo sapiens (Human)	P53999|TCP4_HUMAN	389	753	Y	54.14	14	-0.3	814.447	2	69.79	10878	1	24559	1	1	101	114			TCP4_HUMAN	P53999	127
1627.68	1627.77	0.1	R.SSGPYGGGGQYFAKPR.N	Heterogeneous nuclear ribonucleoprotein A1 (hnRNP A1) (Helix-destabilizing protein) (Single-strand RNA-binding protein) (hnRNP core protein A1) [Cleaved into: Heterogeneous nuclear ribonucleoprotein A1, N-terminally processed]	HNRNPA1 HNRPA1	Homo sapiens (Human)	P09651|ROA1_HUMAN	139	234	Y	92.76	16	-1.7	543.6	3	35.27	1082900	1	10763	2	2	337	352			ROA1_HUMAN	P09651	372
1628.88	1628.89	0.01	R.LEPKPQPPVAEATPR.S	Septin-9 (MLL septin-like fusion protein MSF-A) (MLL septin-like fusion protein) (Ovarian/Breast septin) (Ov/Br septin) (Septin D1)	SEPTIN9 KIAA0991 MSF SEPT9	Homo sapiens (Human)	Q9UHD8|SEPT9_HUMAN	321	205	Y	17.14	15	-2.4	543.971	3	36.66	143230	1	11194	1	1	223	237			SEPT9_HUMAN	Q9UHD8	586
1647.88	1647.88	0.01	K.VEQVLSLEPQHELK.F	Vesicle-associated membrane protein-associated protein B/C (VAMP-B/VAMP-C) (VAMP-associated protein B/C) (VAP-B/VAP-C)	VAPB UNQ484/PRO983	Homo sapiens (Human)	O95292|VAPB_HUMAN	780	1358	Y	36.89	14	-2.6	824.951	2	55.21	70729	1	19008	2	2	4	17			VAPB_HUMAN	O95292	243
1648.88	1648.89	0.02	R.INLPIQTYSALNFR.E	Desmin	DES	Homo sapiens (Human)	P17661|DESM_HUMAN	13	1	Y	84.65	14	3.5	825.461	2	87.71	741100	1	30832	1	1	416	429			DESM_HUMAN	P17661	470
1649.88	1649.87	0.01	K.VGNIIDTMITDAFLK.A	Deoxynucleoside triphosphate triphosphohydrolase SAMHD1 (dNTPase) (EC 3.1.5.-) (Dendritic cell-derived IFNG-induced protein) (DCIP) (Monocyte protein 5) (MOP-5) (SAM domain and HD domain-containing protein 1) (hSAMHD1)	SAMHD1 MOP5	Homo sapiens (Human)	Q9Y3Z3|SAMH1_HUMAN	361	286	Y	66.83	15	5.5	825.951	2	102.69	11658	1	35611	1	1	378	392			SAMH1_HUMAN	Q9Y3Z3	626
1651.88	1651.86	0.01	R.GQAAVQQLQAEGLSPR.F	Carbonyl reductase [NADPH] 1 (EC 1.1.1.184) (15-hydroxyprostaglandin dehydrogenase [NADP(+)]) (EC 1.1.1.196, EC 1.1.1.197) (20-beta-hydroxysteroid dehydrogenase) (Alcohol dehydrogenase [NAD(P)+] CBR1) (EC 1.1.1.71) (NADPH-dependent carbonyl reductase 1) (Prostaglandin 9-ketoreductase) (PG-9-KR) (Prostaglandin-E(2) 9-reductase) (EC 1.1.1.189) (Short chain dehydrogenase/reductase family 21C member …	CBR1 CBR CRN SDR21C1	Homo sapiens (Human)	P16152|CBR1_HUMAN	299	410	Y	78.41	16	-1.6	826.942	2	50.96	68895	1	17360	1	1	43	58			CBR1_HUMAN	P16152	277
1652.88	1652.83	0.05	R.DISEASVFDAYVLPK.L	40S ribosomal protein S26 (Small ribosomal subunit protein eS26)	RPS26	Homo sapiens (Human)	P62854|RS26_HUMAN	652	754	Y	77.61	15	4.1	827.429	2	87.03	114180	1	30630	1	1	52	66			RS26_HUMAN	P62854	115
1653.88	1653.89	0.02	R.RGPPPPPPGRGGRGGSR.A	Heterogeneous nuclear ribonucleoprotein K (hnRNP K) (Transformation up-regulated nuclear protein) (TUNP)	HNRNPK HNRPK	Homo sapiens (Human)	P61978|HNRPK_HUMAN	136	124	Y	20.53	17	11.7	414.487	4	36.97	11312	1	11478	1	1	287	303			HNRPK_HUMAN	P61978	463
1654.88	1654.82	0.06	R.GQ(+.98)AAVQ(+.98)Q(+.98)LQAEGLSPR.F	Carbonyl reductase [NADPH] 1 (EC 1.1.1.184) (15-hydroxyprostaglandin dehydrogenase [NADP(+)]) (EC 1.1.1.196, EC 1.1.1.197) (20-beta-hydroxysteroid dehydrogenase) (Alcohol dehydrogenase [NAD(P)+] CBR1) (EC 1.1.1.71) (NADPH-dependent carbonyl reductase 1) (Prostaglandin 9-ketoreductase) (PG-9-KR) (Prostaglandin-E(2) 9-reductase) (EC 1.1.1.189) (Short chain dehydrogenase/reductase family 21C member …	CBR1 CBR CRN SDR21C1	Homo sapiens (Human)	P16152|CBR1_HUMAN	299	410	Y	31.55	16	-5.1	828.415	2	49.65	397260	1	17353	1	1	43	58	Deamidation (NQ)	Q2:Deamidation (NQ):59.53;Q6:Deamidation (NQ):22.45;Q7:Deamidation (NQ):11.10	CBR1_HUMAN	P16152	277
1655.88	1655.87	0	K.QKQQEAALELEELK.K	Caldesmon (CDM)	CALD1 CAD CDM	Homo sapiens (Human)	Q05682|CALD1_HUMAN	16	15	Y	59.44	14	2.2	552.969	3	51.61	0	1	17599	0	0	556	569			CALD1_HUMAN	Q05682	793
1668.88	1668.88	0.01	K.VLGAFSDGLAHLDNLK.G	Hemoglobin subunit beta (Beta-globin) (Hemoglobin beta chain) [Cleaved into: LVV-hemorphin-7; Spinorphin]	HBB	Homo sapiens (Human)	P68871|HBB_HUMAN	80	261	N	99.58	16	1	835.454	2	77.91	826020	1	27498	4	4	68	83			HBB_HUMAN	P68871	147
1669.88	1669.88	0	R.AANNGALPPDLSYIVR.A	Cytochrome c1, heme protein, mitochondrial (EC 7.1.1.8) (Complex III subunit 4) (Complex III subunit IV) (Cytochrome b-c1 complex subunit 4) (Ubiquinol-cytochrome-c reductase complex cytochrome c1 subunit) (Cytochrome c-1)	CYC1	Homo sapiens (Human)	P08574|CY1_HUMAN	1271	1449	Y	25.31	16	0.7	835.951	2	77.12	132090	1	27296	1	1	187	202			CY1_HUMAN	P08574	325
1670.88	1670.88	0.01	K.LVIIESDLERAEER.A	Tropomyosin alpha-1 chain (Alpha-tropomyosin) (Tropomyosin-1)	TPM1 C15orf13 TMSA	Homo sapiens (Human)	P09493|TPM1_HUMAN	44	110	Y	49.48	14	0	557.971	3	61.6	170210	1	21492	1	1	169	182			TPM1_HUMAN	P09493	284
1675.88	1675.88	0	K.LADFGVAGQLTDTQIK.R	Serine/threonine-protein kinase 24 (EC 2.7.11.1) (Mammalian STE20-like protein kinase 3) (MST-3) (STE20-like kinase MST3) [Cleaved into: Serine/threonine-protein kinase 24 36 kDa subunit (Mammalian STE20-like protein kinase 3 N-terminal) (MST3/N); Serine/threonine-protein kinase 24 12 kDa subunit (Mammalian STE20-like protein kinase 3 C-terminal) (MST3/C)]	STK24 MST3 STK3	Homo sapiens (Human)	Q9Y6E0|STK24_HUMAN	681	649	Y	78.75	16	-0.3	838.95	2	71.94	36736	1	25348	1	1	172	187			STK24_HUMAN	Q9Y6E0	443
1684.88	1684.86	0.01	K.SPQVKPASTMGMGPLGK.G	Treacle protein (Treacher Collins syndrome protein)	TCOF1	Homo sapiens (Human)	Q13428|TCOF_HUMAN	818	786	Y	19.7	17	6.4	562.635	3	47.47	18053	1	15912	1	1	503	519			TCOF_HUMAN	Q13428	1488
1690.88	1690.89	0.01	K.NWRYIVPMLTVDGK.R	Aldo-keto reductase family 1 member A1 (EC 1.1.1.2) (EC 1.1.1.372) (EC 1.1.1.54) (Alcohol dehydrogenase [NADP(+)]) (Aldehyde reductase) (Glucuronate reductase) (EC 1.1.1.19) (Glucuronolactone reductase) (EC 1.1.1.20)	AKR1A1 ALDR1 ALR	Homo sapiens (Human)	P14550|AK1A1_HUMAN	482	320	Y	40.96	14	0.9	564.639	3	82.51	23409	1	29134	1	1	295	308			AK1A1_HUMAN	P14550	325
1691.88	1691.87	0	K.GLGTDEDAIISVLAYR.N	Annexin A4 (35-beta calcimedin) (Annexin IV) (Annexin-4) (Carbohydrate-binding protein p33/p41) (Chromobindin-4) (Endonexin I) (Lipocortin IV) (P32.5) (PP4-X) (Placental anticoagulant protein II) (PAP-II) (Protein II)	ANXA4 ANX4	Homo sapiens (Human)	P09525|ANXA4_HUMAN	367	393	Y	88.22	16	4	846.951	2	93.82	179240	1	32758	1	1	29	44			ANXA4_HUMAN	P09525	319
1692.88	1692.85	0.02	R.LTTSPAQNAQQLHER.I	Engulfment and cell motility protein 1 (Protein ced-12 homolog)	ELMO1 KIAA0281	Homo sapiens (Human)	Q92556|ELMO1_HUMAN	1293	1574	Y	20.79	15	-14.5	565.287	3	27.43	150890	1	7554	1	1	77	91			ELMO1_HUMAN	Q92556	727
1693.88	1693.88	0.01	R.LKPGYLEATVDWFR.R	Inorganic pyrophosphatase (EC 3.6.1.1) (Pyrophosphate phospho-hydrolase) (PPase)	PPA1 IOPPP PP	Homo sapiens (Human)	Q15181|IPYR_HUMAN	382	521	Y	18.55	14	5.8	565.641	3	85.28	4035.3	1	30066	1	1	178	191			IPYR_HUMAN	Q15181	289
1704.88	1704.87	0	K.GSLDTMLGLLQSDLSR.R	Transforming growth factor beta-1-induced transcript 1 protein (Androgen receptor coactivator 55 kDa protein) (Androgen receptor-associated protein of 55 kDa) (Hydrogen peroxide-inducible clone 5 protein) (Hic-5)	TGFB1I1 ARA55	Homo sapiens (Human)	O43294|TGFI1_HUMAN	460	657	Y	76.84	16	5	853.451	2	100.17	79256	1	34836	1	1	202	217			TGFI1_HUMAN	O43294	461
1705.88	1705.88	0	R.DGTIDFTPGSELLITK.A	Unconventional myosin-Ic (Myosin I beta) (MMI-beta) (MMIb)	MYO1C	Homo sapiens (Human)	O00159|MYO1C_HUMAN	135	74	Y	67.32	16	1.8	853.952	2	82.31	88092	1	29040	1	1	1032	1047			MYO1C_HUMAN	O00159	1063
1706.88	1706.88	0.01	R.VAVVTYNNEVTTEIR.F	Collagen alpha-3(VI) chain	COL6A3	Homo sapiens (Human)	P12111|CO6A3_HUMAN	3	18	Y	87.53	15	-1.2	854.452	2	58.38	192170	1	20260	1	1	2445	2459			CO6A3_HUMAN	P12111	3177
1708.88	1708.88	0	K.QHPVPPPAQNQNQVR.S	Zyxin (Zyxin-2)	ZYX	Homo sapiens (Human)	Q15942|ZYX_HUMAN	514	429	Y	67.81	15	-3.3	570.633	3	17.88	34294	1	3930	1	1	329	343			ZYX_HUMAN	Q15942	572
1709.88	1709.88	0	K.TLSHPQQMALLDQTK.T	Talin-1	TLN1 KIAA1027 TLN	Homo sapiens (Human)	Q9Y490|TLN1_HUMAN	14	13	Y	46.63	15	-1.4	570.968	3	48.81	224960	1	16506	2	2	1752	1766			TLN1_HUMAN	Q9Y490	2541
1712.88	1712.85	0.03	K.STIGGQIMYLTGMVDK.R	Eukaryotic peptide chain release factor GTP-binding subunit ERF3A (Eukaryotic peptide chain release factor subunit 3a) (eRF3a) (G1 to S phase transition protein 1 homolog)	GSPT1 ERF3A	Homo sapiens (Human)	P15170|ERF3A_HUMAN	1605	2293	Y	30.22	16	5.4	857.44	2	90.93	0	1	31892	0	0	88	103			ERF3A_HUMAN	P15170	499
1713.88	1713.86	0.01	R.LALSQNQQSSGAAGPTGK.N	Luc7-like protein 3 (Cisplatin resistance-associated-overexpressed protein) (Luc7A) (Okadaic acid-inducible phosphoprotein OA48-18) (cAMP regulatory element-associated protein 1) (CRE-associated protein 1) (CREAP-1)	LUC7L3 CREAP1 CROP O48	Homo sapiens (Human)	O95232|LC7L3_HUMAN	976	1150	Y	74.43	18	-1.9	857.942	2	28.53	15381	1	7961	1	1	107	124			LC7L3_HUMAN	O95232	432
1714.88	1714.88	0	R.ELQTAQAQLSEWRR.R	Myosin-14 (Myosin heavy chain 14) (Myosin heavy chain, non-muscle IIc) (Non-muscle myosin heavy chain IIc) (NMHC II-C)	MYH14 KIAA2034 FP17425	Homo sapiens (Human)	Q7Z406|MYH14_HUMAN	20	12	Y	28.09	14	-1.8	572.634	3	49.02	16494	1	16592	1	1	1382	1395			MYH14_HUMAN	Q7Z406	1995
1726.88	1726.88	0.01	K.LLEALDEM(+15.99)LTHDIAK.L	EH domain-containing protein 2 (PAST homolog 2)	EHD2 PAST2	Homo sapiens (Human)	Q9NZN4|EHD2_HUMAN	122	179	Y	31.24	15	1.8	576.638	3	76.54	37402	1	27011	1	1	378	392	Oxidation (M)	M8:Oxidation (M):1000.00	EHD2_HUMAN	Q9NZN4	543
1727.88	1727.88	0.01	K.ILTTASSHEFEHTKK.D	UTP--glucose-1-phosphate uridylyltransferase (EC 2.7.7.9) (UDP-glucose pyrophosphorylase) (UDPGP) (UGPase)	UGP2 UGP1	Homo sapiens (Human)	Q16851|UGPA_HUMAN	294	584	Y	18.63	15	4.1	576.974	3	48.91	36046	1	16522	1	1	39	53			UGPA_HUMAN	Q16851	508
1740.68	1740.8	0.12	K.M(+15.99)DENQFVAVTSTNAAK.I	Dihydropyrimidinase-related protein 3 (DRP-3) (Collapsin response mediator protein 4) (CRMP-4) (Unc-33-like phosphoprotein 1) (ULIP-1)	DPYSL3 CRMP4 DRP3 ULIP ULIP1	Homo sapiens (Human)	Q14195|DPYL3_HUMAN	117	83	N	49.35	16	0.3	871.411	2	44.87	177240	1	14754	1	1	375	390	Oxidation (M)	M1:Oxidation (M):1000.00	DPYL3_HUMAN	Q14195	570
1741.88	1741.89	0.01	R.HPYFYAPELLFFAK.R	Albumin	ALB GIG20 GIG42 PRO0903 PRO1708 PRO2044 PRO2619 PRO2675 UNQ696/PRO1341	Homo sapiens (Human)	P02768|ALBU_HUMAN	23	30	Y	86.29	14	5.3	581.642	3	98.69	20838	1	34289	1	1	170	183			ALBU_HUMAN	P02768	609
1742.88	1742.89	0.01	K.ALEGLQYPFAVTSYGK.N	Nidogen-1 (NID-1) (Entactin)	NID1 NID	Homo sapiens (Human)	P14543|NID1_HUMAN	145	118	Y	80.52	16	2.2	872.457	2	81.47	259690	1	28767	1	1	1146	1161			NID1_HUMAN	P14543	1247
1743.88	1743.91	0.04	R.SNASLTNNQNLIQSLK.E	Nucleoprotein TPR (Megator) (NPC-associated intranuclear protein) (Translocated promoter region protein)	TPR	Homo sapiens (Human)	P12270|TPR_HUMAN	268	133	Y	50.33	16	-1.8	872.966	2	61.24	14881	1	21368	1	1	1385	1400			TPR_HUMAN	P12270	2363
1744.88	1744.88	0.01	K.ATPMPSRPSTTPFIDK.K	Microtubule-associated protein 4 (MAP-4)	MAP4	Homo sapiens (Human)	P27816|MAP4_HUMAN	207	106	Y	17.91	16	1.2	582.638	3	49.96	12903	1	16982	1	1	891	906			MAP4_HUMAN	P27816	1152
1749.88	1749.87	0	R.TFSVWYVPEVTGTHK.V	Filamin-A (FLN-A) (Actin-binding protein 280) (ABP-280) (Alpha-filamin) (Endothelial actin-binding protein) (Filamin-1) (Non-muscle filamin)	FLNA FLN FLN1	Homo sapiens (Human)	P21333|FLNA_HUMAN	2	8	Y	85.54	15	0.6	875.948	2	76.33	645980	1	26915	2	2	341	355			FLNA_HUMAN	P21333	2647
1750.88	1750.89	0.02	K.ILAGDKNYITMDELR.R	Alpha-actinin-1 (Alpha-actinin cytoskeletal isoform) (F-actin cross-linking protein) (Non-muscle alpha-actinin-1)	ACTN1	Homo sapiens (Human)	P12814|ACTN1_HUMAN	59	7	Y	35.2	15	-1.3	876.457	2	62.97	38830	1	22056	1	1	835	849			ACTN1_HUMAN	P12814	892
1755.88	1755.87	0	K.NIVLSGGSTMFRDFGR.R	Actin-related protein 3 (Actin-like protein 3)	ACTR3 ARP3	Homo sapiens (Human)	P61158|ARP3_HUMAN	549	488	Y	40.19	16	0.9	586.302	3	74.44	74854	1	26240	1	1	318	333			ARP3_HUMAN	P61158	418
1756.88	1756.9	0.03	K.EDPQTFYYAVAVVKK.D	Serotransferrin (Transferrin) (Beta-1 metal-binding globulin) (Siderophilin)	TF PRO1400	Homo sapiens (Human)	P02787|TRFE_HUMAN	71	91	Y	61.69	15	0.2	586.645	3	67.52	42134	1	23674	1	1	108	122			TRFE_HUMAN	P02787	698
1763.88	1763.89	0.02	K.KLQDFASTVEALEEGK.K	Myosin-11 (Myosin heavy chain 11) (Myosin heavy chain, smooth muscle isoform) (SMMHC)	MYH11 KIAA0866	Homo sapiens (Human)	P35749|MYH11_HUMAN	1	4	Y	89.56	16	1	882.959	2	77.34	819110	1	27285	2	2	1379	1394			MYH11_HUMAN	P35749	1972
1764.88	1764.93	0.05	K.EGEAVVLPEVEPGLTAR.E	Syndecan-1 (SYND1) (CD antigen CD138)	SDC1 SDC	Homo sapiens (Human)	P18827|SDC1_HUMAN	1083	2171	Y	36.1	17	0.1	883.474	2	73.46	160170	1	25910	2	2	101	117			SDC1_HUMAN	P18827	310
1765.88	1765.92	0.04	R.FKGQILMPNIGYGSNK.K	60S ribosomal protein L32 (Large ribosomal subunit protein eL32)	RPL32 PP9932	Homo sapiens (Human)	P62910|RL32_HUMAN	615	936	Y	79.66	16	-0.7	589.649	3	65.07	162730	1	22786	1	1	49	64			RL32_HUMAN	P62910	135
1770.88	1770.87	0	R.IIRSSEDPNEDIVER.N	Immunoglobulin J chain (Joining chain of multimeric IgA and IgM)	JCHAIN IGCJ IGJ	Homo sapiens (Human)	P01591|IGJ_HUMAN	782	1923	Y	62.82	15	-1.1	591.301	3	35.55	0	1	10881	0	0	44	58			IGJ_HUMAN	P01591	159
1771.88	1771.88	0.01	K.EEKGDEVVVELVENGK.K	Myosin-11 (Myosin heavy chain 11) (Myosin heavy chain, smooth muscle isoform) (SMMHC)	MYH11 KIAA0866	Homo sapiens (Human)	P35749|MYH11_HUMAN	1	4	Y	51.64	16	-0.6	591.638	3	62.65	59448	1	21929	1	1	52	67			MYH11_HUMAN	P35749	1972
1772.88	1772.91	0.03	R.ASMQPIQIAEGTGITTR.Q	Nuclear mitotic apparatus protein 1 (Nuclear matrix protein-22) (NMP-22) (Nuclear mitotic apparatus protein) (NuMA protein) (SP-H antigen)	NUMA1 NMP22 NUMA	Homo sapiens (Human)	Q14980|NUMA1_HUMAN	69	36	Y	68.67	17	-1.1	887.465	2	66.43	53502	1	23264	1	1	1968	1984			NUMA1_HUMAN	Q14980	2115
1773.88	1773.91	0.04	R.VAVVQYSGTGQQRPER.A	Collagen alpha-1(VI) chain	COL6A1	Homo sapiens (Human)	P12109|CO6A1_HUMAN	42	43	Y	75.38	16	-2	887.966	2	28.53	3688400	1	7943	2	2	873	888			CO6A1_HUMAN	P12109	1028
1774.88	1774.9	0.02	R.VAVVQ(+.98)YSGTGQQRPER.A	Collagen alpha-1(VI) chain	COL6A1	Homo sapiens (Human)	P12109|CO6A1_HUMAN	42	43	Y	59.66	16	8.8	592.647	3	28.49	0	1	7950	0	0	873	888	Deamidation (NQ)	Q5:Deamidation (NQ):27.42	CO6A1_HUMAN	P12109	1028
1775.88	1775.89	0.02	K.DRDGQPQVVPVEGPQR.S	Tenascin-X (TN-X) (Hexabrachion-like protein)	TNXB HXBL TNX TNXB1 TNXB2 XB	Homo sapiens (Human)	P22105|TENX_HUMAN	271	175	Y	42.74	16	0	592.974	3	37.33	0	1	11613	0	0	1098	1113			TENX_HUMAN	P22105	4244
1786.88	1786.88	0.01	K.DLPETLNELHLDHNK.I	Biglycan (Bone/cartilage proteoglycan I) (PG-S1)	BGN SLRR1A	Homo sapiens (Human)	P21810|PGS1_HUMAN	87	147	Y	68.82	15	-0.1	894.454	2	60.5	160160	1	21078	2	2	226	240			PGS1_HUMAN	P21810	368
1787.88	1787.87	0.01	K.ATQQAEQLSNELATER.S	Myosin-11 (Myosin heavy chain 11) (Myosin heavy chain, smooth muscle isoform) (SMMHC)	MYH11 KIAA0866	Homo sapiens (Human)	P35749|MYH11_HUMAN	1	4	Y	89.7	16	-2.2	894.942	2	47.31	3254600	1	15817	2	2	1762	1777			MYH11_HUMAN	P35749	1972
1788.88	1788.85	0.03	K.ATQQAEQLSN(+.98)ELATER.S	Myosin-11 (Myosin heavy chain 11) (Myosin heavy chain, smooth muscle isoform) (SMMHC)	MYH11 KIAA0866	Homo sapiens (Human)	P35749|MYH11_HUMAN	1	4	Y	64.94	16	8.5	895.444	2	47.32	0	1	15849	0	0	1762	1777	Deamidation (NQ)	N10:Deamidation (NQ):0.00	MYH11_HUMAN	P35749	1972
1789.88	1789.88	0.01	K.SYELPDGQVITIGNER.F	Actin, aortic smooth muscle (EC 3.6.4.-) (Alpha-actin-2) (Cell growth-inhibiting gene 46 protein) [Cleaved into: Actin, aortic smooth muscle, intermediate form]	ACTA2 ACTSA ACTVS GIG46	Homo sapiens (Human)	P62736|ACTA_HUMAN	5	69	N	94.58	16	-0.2	895.954	2	72.16	11780000	1	25404	4	4	241	256			ACTA_HUMAN	P62736	377
1790.88	1790.87	0.01	K.SYELPDGQ(+.98)VITIGNER.F	Actin, aortic smooth muscle (EC 3.6.4.-) (Alpha-actin-2) (Cell growth-inhibiting gene 46 protein) [Cleaved into: Actin, aortic smooth muscle, intermediate form]	ACTA2 ACTSA ACTVS GIG46	Homo sapiens (Human)	P62736|ACTA_HUMAN	5	69	N	78.49	16	9.9	896.455	2	68.79	0	1	24163	0	0	241	256	Deamidation (NQ)	Q8:Deamidation (NQ):71.27	ACTA_HUMAN	P62736	377
1795.88	1795.95	0.07	R.FDEHQSKPEILNLVK.R	Collagen alpha-3(VI) chain	COL6A3	Homo sapiens (Human)	P12111|CO6A3_HUMAN	3	18	Y	91.32	15	-0.7	599.659	3	59.39	615400	1	20656	3	3	890	904			CO6A3_HUMAN	P12111	3177
1796.88	1796.88	0.01	K.TVHMMPMQVQVQVNR.Q	Mucin-2 (MUC-2) (Intestinal mucin-2)	MUC2 SMUC	Homo sapiens (Human)	Q02817|MUC2_HUMAN	143	142	Y	51.71	15	-1.6	899.452	2	59.08	0	1	20562	0	0	4662	4676			MUC2_HUMAN	Q02817	5289
1810.88	1810.86	0.02	K.QSTQVMAASMSAFDPLK.N	Protein TFG (TRK-fused gene protein)	TFG	Homo sapiens (Human)	Q92734|TFG_HUMAN	481	1054	Y	64.01	17	3.7	906.445	2	81.9	0	1	28926	0	0	156	172			TFG_HUMAN	Q92734	400
1814.88	1814.86	0.01	R.IMDPNIVGSEHYDVAR.G	ATP synthase subunit beta, mitochondrial (EC 7.1.2.2) (ATP synthase F1 subunit beta)	ATP5F1B ATP5B ATPMB ATPSB	Homo sapiens (Human)	P06576|ATPB_HUMAN	157	183	Y	73.03	16	-1.3	908.441	2	55.09	62172	1	18975	1	1	407	422			ATPB_HUMAN	P06576	529
1815.88	1815.87	0.01	K.MLDAEDIVNTARPDEK.A	Alpha-actinin-4 (Non-muscle alpha-actinin 4)	ACTN4	Homo sapiens (Human)	O43707|ACTN4_HUMAN	76	45	Y	70.29	16	-0.5	908.945	2	59.71	225800	1	20769	2	2	240	255			ACTN4_HUMAN	O43707	911
1816.88	1816.95	0.07	R.AVPVWDVLASGYVSGAAR.E	Epiplakin (450 kDa epidermal antigen)	EPPK1 EPIPL	Homo sapiens (Human)	P58107|EPIPL_HUMAN	440	351	Y	46.94	18	4.2	909.489	2	93.64	108950	1	32834	1	1	4670	4687			EPIPL_HUMAN	P58107	5088
1817.88	1817.9	0.02	K.VYACEVTHQGLSSPVTK.S	Immunoglobulin kappa constant (Ig kappa chain C region) (Ig kappa chain C region AG) (Ig kappa chain C region CUM) (Ig kappa chain C region EU) (Ig kappa chain C region OU) (Ig kappa chain C region ROY) (Ig kappa chain C region TI)	IGKC	Homo sapiens (Human)	P01834|IGKC_HUMAN	94	426	N	25.52	17	0	606.976	3	47.04	144730	1	15632	1	1	84	100			IGKC_HUMAN	P01834	107
1818.88	1818.88	0	K.RGSIGENQVEVM(+15.99)VEEK.T	Caldesmon (CDM)	CALD1 CAD CDM	Homo sapiens (Human)	Q05682|CALD1_HUMAN	16	15	Y	20.85	16	-6	910.445	2	37.76	0	1	11796	0	0	200	215	Oxidation (M)	M12:Oxidation (M):1000.00	CALD1_HUMAN	Q05682	793
1830.88	1830.9	0.02	K.GAEEMETVIPVDVMRR.A	Parkinson disease protein 7 (Maillard deglycase) (Oncogene DJ1) (Parkinsonism-associated deglycase) (Protein DJ-1) (DJ-1) (Protein/nucleic acid deglycase DJ-1) (EC 3.1.2.-, EC 3.5.1.-, EC 3.5.1.124)	PARK7	Homo sapiens (Human)	Q99497|PARK7_HUMAN	349	556	Y	62.89	16	-0.6	916.46	2	70.99	33555	1	24991	1	1	13	28			PARK7_HUMAN	Q99497	189
1831.88	1831.87	0.01	R.DDGVFVQEVTQNSPAAR.T	Neuroblast differentiation-associated protein AHNAK (Desmoyokin)	AHNAK PM227	Homo sapiens (Human)	Q09666|AHNK_HUMAN	7	20	Y	78.09	17	-0.5	916.946	2	60.93	131920	1	21245	1	1	29	45			AHNK_HUMAN	Q09666	5890
1832.88	1832.88	0.01	K.TYFPHFDLSHGSAQVK.G	Hemoglobin subunit alpha (Alpha-globin) (Hemoglobin alpha chain) [Cleaved into: Hemopressin]	HBA1; HBA2	Homo sapiens (Human)	P69905|HBA_HUMAN	95	283	Y	102.24	16	-0.5	917.453	2	59.81	2022500	1	20833	3	3	42	57			HBA_HUMAN	P69905	142
1833.88	1833.89	0.01	R.QTNLENLDQAFSVAER.D	Plectin (PCN) (PLTN) (Hemidesmosomal protein 1) (HD1) (Plectin-1)	PLEC PLEC1	Homo sapiens (Human)	Q15149|PLEC_HUMAN	17	29	Y	77.41	16	0.2	917.955	2	74.75	77978	1	26344	1	1	350	365			PLEC_HUMAN	Q15149	4684
1834.88	1834.86	0.01	K.SMLQ(+.98)ATAEAN(+.98)N(+.98)LAAAASAK.D	Atlastin-3 (EC 3.6.5.-)	ATL3	Homo sapiens (Human)	Q6DD88|ATLA3_HUMAN	832	947	Y	17.79	19	-3.7	918.439	2	64.39	5261.4	1	22550	1	1	342	360	Deamidation (NQ)	Q4:Deamidation (NQ):1000.00;N10:Deamidation (NQ):1000.00;N11:Deamidation (NQ):1000.00	ATLA3_HUMAN	Q6DD88	541
1835.88	1835.88	0.01	R.TQETPSAQMEGFLNRK.H	Spectrin beta chain, non-erythrocytic 1 (Beta-II spectrin) (Fodrin beta chain) (Spectrin, non-erythroid beta chain 1)	SPTBN1 SPTB2	Homo sapiens (Human)	Q01082|SPTB2_HUMAN	64	28	Y	69.91	16	0.5	612.972	3	55.46	30593	1	19121	1	1	2192	2207			SPTB2_HUMAN	Q01082	2364
1836.88	1836.88	0	K.AFTGREFDELNPSAQR.D	Sarcoplasmic/endoplasmic reticulum calcium ATPase 2 (SERCA2) (SR Ca(2+)-ATPase 2) (EC 7.2.2.10) (Calcium pump 2) (Calcium-transporting ATPase sarcoplasmic reticulum type, slow twitch skeletal muscle isoform) (Endoplasmic reticulum class 1/2 Ca(2+) ATPase)	ATP2A2 ATP2B	Homo sapiens (Human)	P16615|AT2A2_HUMAN	359	274	Y	55.61	16	0	613.302	3	53.16	0	1	18243	0	0	651	666			AT2A2_HUMAN	P16615	1042
1837.88	1837.86	0.02	K.AFTGREFDELN(+.98)PSAQR.D	Sarcoplasmic/endoplasmic reticulum calcium ATPase 2 (SERCA2) (SR Ca(2+)-ATPase 2) (EC 7.2.2.10) (Calcium pump 2) (Calcium-transporting ATPase sarcoplasmic reticulum type, slow twitch skeletal muscle isoform) (Endoplasmic reticulum class 1/2 Ca(2+) ATPase)	ATP2A2 ATP2B	Homo sapiens (Human)	P16615|AT2A2_HUMAN	359	274	Y	38.36	16	12.6	613.638	3	53.19	10207	1	18243	1	1	651	666	Deamidation (NQ)	N11:Deamidation (NQ):42.68	AT2A2_HUMAN	P16615	1042
1848.88	1848.89	0.01	R.LREDENAEPVGTTYQK.T	Drebrin (Developmentally-regulated brain protein)	DBN1 D0S117E	Homo sapiens (Human)	Q16643|DREB_HUMAN	1521	2079	Y	43.32	16	1	617.306	3	27.85	42422	1	7644	1	1	150	165			DREB_HUMAN	Q16643	649
1849.88	1849.87	0.01	K.GESGPSGPAGPTGARGAPGDR.G	Collagen alpha-1(I) chain (Alpha-1 type I collagen)	COL1A1	Homo sapiens (Human)	P02452|CO1A1_HUMAN	60	150	Y	17.66	21	-7.6	370.98	5	112.34	0	1	37787	0	0	782	802			CO1A1_HUMAN	P02452	1464
1850.88	1850.88	0	R.FSTVAGESGSADTVRDPR.G	Catalase (EC 1.11.1.6)	CAT	Homo sapiens (Human)	P04040|CATA_HUMAN	329	380	Y	42.89	18	-2.4	617.967	3	34.42	119380	1	10368	1	1	113	130			CATA_HUMAN	P04040	527
1852.88	1852.9	0.03	K.QQHQEQQALQQSTTAK.L	Early endosome antigen 1 (Endosome-associated protein p162) (Zinc finger FYVE domain-containing protein 2)	EEA1 ZFYVE2	Homo sapiens (Human)	Q15075|EEA1_HUMAN	763	744	Y	34.66	16	-5	618.641	3	15.48	0	1	3012	0	0	488	503			EEA1_HUMAN	Q15075	1411
1853.88	1853.85	0.03	R.NSGPLGTEMNTGFSSEVK.E	Serine/arginine repetitive matrix protein 2 (300 kDa nuclear matrix antigen) (Serine/arginine-rich splicing factor-related nuclear matrix protein of 300 kDa) (SR-related nuclear matrix protein of 300 kDa) (Ser/Arg-related nuclear matrix protein of 300 kDa) (Splicing coactivator subunit SRm300) (Tax-responsive enhancer element-binding protein 803) (TaxREB803)	SRRM2 KIAA0324 SRL300 SRM300 HSPC075	Homo sapiens (Human)	Q9UQ35|SRRM2_HUMAN	267	145	Y	54.33	18	-0.2	927.935	2	61.08	166360	1	21289	1	1	1335	1352			SRRM2_HUMAN	Q9UQ35	2752
1854.88	1854.9	0.02	R.VGEQDSAPTQEKPTSPGK.A	Sorbin and SH3 domain-containing protein 1 (Ponsin) (SH3 domain protein 5) (SH3P12) (c-Cbl-associated protein) (CAP)	SORBS1 KIAA0894 KIAA1296 SH3D5	Homo sapiens (Human)	Q9BX66|SRBS1_HUMAN	51	31	Y	80.52	18	-3.4	619.307	3	18.03	128900	1	3976	1	1	336	353			SRBS1_HUMAN	Q9BX66	1292
1855.88	1855.9	0.02	R.ALEYTIYNQELNETR.A	Structural maintenance of chromosomes protein 3 (SMC protein 3) (SMC-3) (Basement membrane-associated chondroitin proteoglycan) (Bamacan) (Chondroitin sulfate proteoglycan 6) (Chromosome-associated polypeptide) (hCAP)	SMC3 BAM BMH CSPG6 SMC3L1	Homo sapiens (Human)	Q9UQE7|SMC3_HUMAN	291	211	Y	75.89	15	-0.7	928.959	2	63.45	46931	1	22182	1	1	222	236			SMC3_HUMAN	Q9UQE7	1217
1856.88	1856.89	0.02	K.SGFPQVSMFFTHTFPK	Histidine-rich glycoprotein (Histidine-proline-rich glycoprotein) (HPRG)	HRG	Homo sapiens (Human)	P04196|HRG_HUMAN	657	788	Y	33.03	16	4.2	619.977	3	92.75	20072	1	32446	1	1	510	525			HRG_HUMAN	P04196	525
1865.88	1865.88	0	K.TEFLSFM(+15.99)N(+.98)TELAAFTK.N	Protein S100-A11 (Calgizzarin) (Metastatic lymph node gene 70 protein) (MLN 70) (Protein S100-C) (S100 calcium-binding protein A11) [Cleaved into: Protein S100-A11, N-terminally processed]	S100A11 MLN70 S100C	Homo sapiens (Human)	P31949|S10AB_HUMAN	943	1247	Y	32.73	16	13.3	933.962	2	91.39	32463	1	32024	1	1	37	52	Oxidation (M); Deamidation (NQ)	M7:Oxidation (M):1000.00;N8:Deamidation (NQ):1000.00	S10AB_HUMAN	P31949	105
1866.88	1866.86	0.01	K.SKPGAAMVEMADGYAVDR.A	Heterogeneous nuclear ribonucleoprotein L (hnRNP L)	HNRNPL HNRPL P/OKcl.14	Homo sapiens (Human)	P14866|HNRPL_HUMAN	238	176	Y	80.77	18	1.1	623.298	3	58.11	94380	1	20133	1	1	417	434			HNRPL_HUMAN	P14866	589
1867.88	1867.88	0.01	K.NATNVEQAFMTMAAEIK.K	Ras-related protein Rab-1B (EC 3.6.5.2)	RAB1B	Homo sapiens (Human)	Q9H0U4|RAB1B_HUMAN	695	855	Y	68.06	17	0.9	934.953	2	98.79	7726.9	1	34355	1	1	154	170			RAB1B_HUMAN	Q9H0U4	201
1868.88	1868.87	0.01	K.RGFAFVTFDDHDTVDK.I	Heterogeneous nuclear ribonucleoprotein A3 (hnRNP A3)	HNRNPA3 HNRPA3	Homo sapiens (Human)	P51991|ROA3_HUMAN	225	311	Y	81.13	16	-0.3	468.227	4	62.18	272140	1	21723	2	2	167	182			ROA3_HUMAN	P51991	378
1869.88	1869.98	0.11	K.NTQIQVLPEGGETPIFK.Q	Scinderin (Adseverin)	SCIN KIAA1905	Homo sapiens (Human)	Q9Y6U3|SCIN_HUMAN	1232	1492	Y	22.9	17	-1.7	936.002	2	76.59	17404	1	27028	1	1	325	341			SCIN_HUMAN	Q9Y6U3	715
1870.88	1870.88	0	K.RGFGFVYFQNHDAADK.A	Heterogeneous nuclear ribonucleoprotein A0 (hnRNP A0)	HNRNPA0 HNRPA0	Homo sapiens (Human)	Q13151|ROA0_HUMAN	249	615	Y	83.16	16	0.7	468.729	4	57.37	132420	1	19880	2	2	139	154			ROA0_HUMAN	Q13151	305
1887.88	1887.95	0.07	R.EQHLYYQDQLLPVSR.I	Tryptase beta-2 (Tryptase-2) (EC 3.4.21.59) (Tryptase II)	TPSB2 TPS2	Homo sapiens (Human)	P20231|TRYB2_HUMAN	496	804	Y	45.71	15	-1	944.985	2	62.08	23203	1	21695	1	1	92	106			TRYB2_HUMAN	P20231	275
1889.88	1889.87	0.01	K.TQNDVDIADVAYYFEK.D	Epithelial cell adhesion molecule (Ep-CAM) (Adenocarcinoma-associated antigen) (Cell surface glycoprotein Trop-1) (Epithelial cell surface antigen) (Epithelial glycoprotein) (EGP) (Epithelial glycoprotein 314) (EGP314) (hEGP314) (KS 1/4 antigen) (KSA) (Major gastrointestinal tumor-associated protein GA733-2) (Tumor-associated calcium signal transducer 1) (CD antigen CD326)	EPCAM GA733-2 M1S2 M4S1 MIC18 TACSTD1 TROP1	Homo sapiens (Human)	P16422|EPCAM_HUMAN	847	1193	Y	82.57	16	3	945.949	2	88.17	160670	1	30986	1	1	203	218			EPCAM_HUMAN	P16422	314
1890.88	1890.86	0.01	R.LYGSEAFATDFQDSAAAK.K	Alpha-1-antichymotrypsin (ACT) (Cell growth-inhibiting gene 24/25 protein) (Serpin A3) [Cleaved into: Alpha-1-antichymotrypsin His-Pro-less]	SERPINA3 AACT GIG24 GIG25	Homo sapiens (Human)	P01011|AACT_HUMAN	250	331	Y	76.42	18	-0.5	946.443	2	66.38	96959	1	23272	1	1	160	177			AACT_HUMAN	P01011	423
1920.88	1920.87	0.01	R.SQ(+.98)SSHSYDDSTLPLIDR.N	Catenin delta-1 (Cadherin-associated Src substrate) (CAS) (p120 catenin) (p120(ctn)) (p120(cas))	CTNND1 KIAA0384	Homo sapiens (Human)	O60716|CTND1_HUMAN	206	129	Y	16.77	17	12.7	641.308	3	53.8	0	1	18501	0	0	859	875	Deamidation (NQ)	Q2:Deamidation (NQ):1000.00	CTND1_HUMAN	O60716	968
1921.88	1921.94	0.06	MSGALDVLQ(+.98)M(+15.99)KEEDVLK.F	40S ribosomal protein SA (37 kDa laminin receptor precursor) (37LRP) (37/67 kDa laminin receptor) (LRP/LR) (67 kDa laminin receptor) (67LR) (Colon carcinoma laminin-binding protein) (Laminin receptor 1) (LamR) (Laminin-binding protein precursor p40) (LBP/p40) (Multidrug resistance-associated protein MGr1-Ag) (NEM/1CHD4) (Small ribosomal subunit protein uS2)	RPSA LAMBR LAMR1	Homo sapiens (Human)	P08865|RSSA_HUMAN	380	444	Y	22.99	17	15.9	641.666	3	82.4	6328	1	29105	1	1	1	17	Deamidation (NQ); Oxidation (M)	Q9:Deamidation (NQ):1000.00;M10:Oxidation (M):6.64	RSSA_HUMAN	P08865	295
1922.88	1922.91	0.04	K.ESMTDAILQTDQTLTEK.E	Guanylate-binding protein 1 (EC 3.6.1.-) (EC 3.6.5.-) (GTP-binding protein 1) (GBP-1) (HuGBP-1) (hGBP1) (Guanine nucleotide-binding protein 1) (Interferon-induced guanylate-binding protein 1)	GBP1	Homo sapiens (Human)	P32455|GBP1_HUMAN	860	1026	Y	52.9	17	5	962.474	2	75.95	40159	1	27068	1	1	469	485			GBP1_HUMAN	P32455	592
1930.88	1930.96	0.08	R.NMRSQHPYVLTEDTLK.V	Collagen alpha-3(VI) chain	COL6A3	Homo sapiens (Human)	P12111|CO6A3_HUMAN	3	18	Y	26.09	16	1.5	483.75	4	43.48	36352	1	14219	1	1	1916	1931			CO6A3_HUMAN	P12111	3177
1932.08	1932.07	0.01	R.HILLAVANDEELNQLLK.G	Core histone macro-H2A.1 (Histone macroH2A1) (mH2A1) (Histone H2A.y) (H2A/y) (Medulloblastoma antigen MU-MB-50.205)	MACROH2A1 H2AFY	Homo sapiens (Human)	O75367|H2AY_HUMAN	202	271	N	81.17	17	3.3	645.035	3	87.5	31122	1	30787	2	2	80	96			H2AY_HUMAN	O75367	369
1933.08	1933.01	0.07	K.DNHLLGTFDLTGIPPAPR.G	Endoplasmic reticulum chaperone BiP (EC 3.6.4.10) (78 kDa glucose-regulated protein) (GRP-78) (Binding-immunoglobulin protein) (BiP) (Heat shock protein 70 family protein 5) (HSP70 family protein 5) (Heat shock protein family A member 5) (Immunoglobulin heavy chain-binding protein)	HSPA5 GRP78	Homo sapiens (Human)	P11021|BIP_HUMAN	31	26	Y	81.54	18	0.9	967.516	2	84.45	309580	1	29767	2	2	475	492			BIP_HUMAN	P11021	654
1951.08	1950.93	0.15	R.SSLSSAQADFNQLAELDR.Q	Spectrin alpha chain, non-erythrocytic 1 (Alpha-II spectrin) (Fodrin alpha chain) (Spectrin, non-erythroid alpha subunit)	SPTAN1 NEAS SPTA2	Homo sapiens (Human)	Q13813|SPTN1_HUMAN	32	16	Y	87.24	18	1	976.477	2	78.54	135050	1	27722	1	1	2138	2155			SPTN1_HUMAN	Q13813	2472
1952.08	1952.01	0.07	K.EAGELKPEEEITVGPVQK.L	Coatomer subunit beta (Beta-coat protein) (Beta-COP)	COPB1 COPB MSTP026	Homo sapiens (Human)	P53618|COPB_HUMAN	555	609	Y	67.43	18	-1.1	651.68	3	52.08	83608	1	17812	1	1	496	513			COPB_HUMAN	P53618	953
1953.08	1953.09	0.01	K.AMAIADALGKIPQTVLWR.Y	UDP-glucuronosyltransferase 1A8 (UGT1A8) (EC 2.4.1.17) (UDP-glucuronosyltransferase 1-8) (UDPGT 1-8) (UGT1*8) (UGT1-08) (UGT1.8) (UDP-glucuronosyltransferase 1-H) (UGT-1H) (UGT1H)	UGT1A8 GNT1 UGT1	Homo sapiens (Human)	Q9HAW9|UD18_HUMAN	1326	1700	Y	57.73	18	3.6	977.559	2	97.17	6698.2	1	33746	1	1	316	333			UD18_HUMAN	Q9HAW9	530
1954.08	1954.07	0	K.TGRVYNVTQHAVGIVVNK.Q	60S ribosomal protein L21 (Large ribosomal subunit protein eL21)	RPL21	Homo sapiens (Human)	P46778|RL21_HUMAN	237	492	Y	70.52	18	0	489.528	4	50.6	0	1	17213	0	0	61	78			RL21_HUMAN	P46778	160
1959.88	1959.9	0.03	K.YPIEHGIITNWDDMEK.I	Actin, aortic smooth muscle (EC 3.6.4.-) (Alpha-actin-2) (Cell growth-inhibiting gene 46 protein) [Cleaved into: Actin, aortic smooth muscle, intermediate form]	ACTA2 ACTSA ACTVS GIG46	Homo sapiens (Human)	P62736|ACTA_HUMAN	5	69	N	80.88	16	-0.7	980.963	2	67.21	689850	1	23564	2	2	71	86			ACTA_HUMAN	P62736	377
1960.88	1960.91	0.03	R.DQALTEEHARQQHNER.L	Alpha-actinin-1 (Alpha-actinin cytoskeletal isoform) (F-actin cross-linking protein) (Non-muscle alpha-actinin-1)	ACTN1	Homo sapiens (Human)	P12814|ACTN1_HUMAN	59	7	Y	16.26	16	9.4	981.476	2	42.12	163520	1	13743	1	1	615	630			ACTN1_HUMAN	P12814	892
1961.88	1961.89	0.01	K.DATNVGDEGGFAPN(+.98)ILEN(+.98)K.E	Alpha-enolase (EC 4.2.1.11) (2-phospho-D-glycerate hydro-lyase) (C-myc promoter-binding protein) (Enolase 1) (MBP-1) (MPB-1) (Non-neural enolase) (NNE) (Phosphopyruvate hydratase) (Plasminogen-binding protein)	ENO1 ENO1L1 MBPB1 MPB1	Homo sapiens (Human)	P06733|ENOA_HUMAN	34	40	Y	47.72	19	19.7	654.985	3	68.31	92757	1	23971	1	1	203	221	Deamidation (NQ)	N14:Deamidation (NQ):37.85;N18:Deamidation (NQ):26.52	ENOA_HUMAN	P06733	434
1967.08	1967.13	0.06	K.NFVINVVNRLGAIAKDPK.S	Collagen alpha-2(VI) chain	COL6A2	Homo sapiens (Human)	P12110|CO6A2_HUMAN	24	58	Y	80.01	18	3.8	656.723	3	88.84	345920	1	31215	3	3	636	653			CO6A2_HUMAN	P12110	1019
1974.08	1974.02	0.05	R.ISVNNVLPVFDNLM(+15.99)QQK.L	Cathepsin D (EC 3.4.23.5) [Cleaved into: Cathepsin D light chain; Cathepsin D heavy chain]	CTSD CPSD	Homo sapiens (Human)	P07339|CATD_HUMAN	429	460	Y	36.16	17	9.9	988.034	2	89.68	85179	1	31376	1	1	206	222	Oxidation (M)	M14:Oxidation (M):1000.00	CATD_HUMAN	P07339	412
1975.08	1975.06	0.02	K.DMAAVQRTLMALGSLAVTK.N	Transgelin (22 kDa actin-binding protein) (Protein WS3-10) (Smooth muscle protein 22-alpha) (SM22-alpha)	TAGLN SM22 WS3-10	Homo sapiens (Human)	Q01995|TAGL_HUMAN	15	105	Y	96.09	19	5.6	659.367	3	100.42	138980	1	34920	2	2	122	140			TAGL_HUMAN	Q01995	201
1976.08	1976.08	0.01	K.DVNQQEFVRALAAFLKK.S	40S ribosomal protein S19 (Small ribosomal subunit protein eS19)	RPS19	Homo sapiens (Human)	P39019|RS19_HUMAN	177	289	Y	47.18	17	6.7	495.034	4	97.22	9783.4	1	33762	1	1	8	24			RS19_HUMAN	P39019	145
1977.08	1976.99	0.09	K.LLEM(+15.99)EEQAAFLVGSATPR.Y	Membrane primary amine oxidase (EC 1.4.3.21) (Copper amine oxidase) (HPAO) (Semicarbazide-sensitive amine oxidase) (SSAO) (Vascular adhesion protein 1) (VAP-1)	AOC3 VAP1	Homo sapiens (Human)	Q16853|AOC3_HUMAN	242	224	Y	62.08	18	-0.6	989.505	2	75.71	153950	1	26858	2	2	568	585	Oxidation (M)	M4:Oxidation (M):1000.00	AOC3_HUMAN	Q16853	763
1978.08	1978.07	0	K.GGVASGFKHVVPNEVVVQR.L	Gelsolin (AGEL) (Actin-depolymerizing factor) (ADF) (Brevin)	GSN	Homo sapiens (Human)	P06396|GELS_HUMAN	27	27	Y	64.51	19	0.2	660.369	3	53.08	17700	1	18226	1	1	170	188			GELS_HUMAN	P06396	782
1979.08	1979.06	0.02	R.DAGEGLLTVQILDPEGKPK.K	Filamin-C (FLN-C) (FLNc) (ABP-280-like protein) (ABP-L) (Actin-binding-like protein) (Filamin-2) (Gamma-filamin)	FLNC ABPL FLN2	Homo sapiens (Human)	Q14315|FLNC_HUMAN	12	21	Y	85.99	19	1.3	660.697	3	79.01	164830	1	27905	2	2	1568	1586			FLNC_HUMAN	Q14315	2725
2025.08	2025.11	0.04	R.AREEGIRLFAVAPNQNLK.E	Collagen alpha-2(VI) chain	COL6A2	Homo sapiens (Human)	P12110|CO6A2_HUMAN	24	58	Y	62.56	18	0.2	507.288	4	60.82	429120	1	21185	2	2	180	197			CO6A2_HUMAN	P12110	1019
2026.08	2026.04	0.03	R.LNEAAAGLNQAATELVQASR.G	Talin-1	TLN1 KIAA1027 TLN	Homo sapiens (Human)	Q9Y490|TLN1_HUMAN	14	13	Y	97.31	20	1.2	1014.04	2	78.17	469120	1	27580	2	2	1242	1261			TLN1_HUMAN	Q9Y490	2541
2037.08	2037.8	0.72	K.GDVEGSQSQDEGEGSGESER.G	Structural maintenance of chromosomes protein 3 (SMC protein 3) (SMC-3) (Basement membrane-associated chondroitin proteoglycan) (Bamacan) (Chondroitin sulfate proteoglycan 6) (Chromosome-associated polypeptide) (hCAP)	SMC3 BAM BMH CSPG6 SMC3L1	Homo sapiens (Human)	Q9UQE7|SMC3_HUMAN	291	211	Y	33.56	20	-3.9	1019.91	2	13.93	6792.9	1	2448	1	1	1060	1079			SMC3_HUMAN	Q9UQE7	1217
2038.08	2038.03	0.04	K.IIHDFPQFYPLGIVQHD	Replication protein A 14 kDa subunit (RP-A p14) (Replication factor A protein 3) (RF-A protein 3)	RPA3 REPA3 RPA14	Homo sapiens (Human)	P35244|RFA3_HUMAN	1325	1696	Y	67.44	17	5.4	1020.03	2	90.36	34012	1	31706	1	1	105	121			RFA3_HUMAN	P35244	121
2039.08	2039.04	0.03	K.VVSQYSSLLSPMSVNAVMK.V	T-complex protein 1 subunit delta (TCP-1-delta) (CCT-delta) (Stimulator of TAR RNA-binding)	CCT4 CCTD SRB	Homo sapiens (Human)	P50991|TCPD_HUMAN	902	851	Y	62.77	19	3.5	1020.54	2	86.93	28728	1	30576	1	1	175	193			TCPD_HUMAN	P50991	539
2040.08	2040.05	0.02	K.ATSETLAADPTPAATIVHFK.V	Tensin-1 (EC 3.1.3.-)	TNS1 TNS	Homo sapiens (Human)	Q9HBL0|TENS1_HUMAN	56	14	Y	86.16	20	0	681.028	3	67.27	93967	1	23588	1	1	1725	1744			TENS1_HUMAN	Q9HBL0	1839
2041.08	2041.08	0.01	K.VAMANIQPQMLVAGATSIAR.R	Vinculin (Metavinculin) (MV)	VCL	Homo sapiens (Human)	P18206|VINC_HUMAN	9	6	Y	83.46	20	3.5	1021.56	2	89.11	355760	1	31310	2	2	739	758			VINC_HUMAN	P18206	1134
2054.08	2054.08	0	K.LEGVLAEVAQHYQDTLIR.A	Ras GTPase-activating-like protein IQGAP1 (p195)	IQGAP1 KIAA0051	Homo sapiens (Human)	P46940|IQGA1_HUMAN	128	96	Y	54.23	18	5	1028.06	2	90.05	164190	1	31601	3	3	568	585			IQGA1_HUMAN	P46940	1657
2055.08	2055.04	0.04	K.HAQAVEELTEQLEQFKR.A	Myosin-11 (Myosin heavy chain 11) (Myosin heavy chain, smooth muscle isoform) (SMMHC)	MYH11 KIAA0866	Homo sapiens (Human)	P35749|MYH11_HUMAN	1	4	Y	99.42	17	1.7	1028.53	2	71.84	520500	1	25292	3	3	1201	1217			MYH11_HUMAN	P35749	1972
2056.08	2056.07	0.01	K.LASQGDSISSQLGPIHPPPR.T	Far upstream element-binding protein 2 (FUSE-binding protein 2) (KH type-splicing regulatory protein) (KSRP) (p75)	KHSRP FUBP2	Homo sapiens (Human)	Q92945|FUBP2_HUMAN	146	119	Y	54.57	20	-2.9	686.365	3	55.52	135470	1	19063	1	1	123	142			FUBP2_HUMAN	Q92945	711
2057.08	2057.08	0	K.VAM(+15.99)ANIQPQMLVAGATSIAR.R	Vinculin (Metavinculin) (MV)	VCL	Homo sapiens (Human)	P18206|VINC_HUMAN	9	6	Y	76.64	20	-0.1	1029.55	2	80.9	50844	1	28571	1	1	739	758	Oxidation (M)	M3:Oxidation (M):161.52	VINC_HUMAN	P18206	1134
2058.08	2058.11	0.03	K.LEQFVSILMASIPLPDKAS	Purine nucleoside phosphorylase (PNP) (EC 2.4.2.1) (Inosine phosphorylase) (Inosine-guanosine phosphorylase)	PNP NP	Homo sapiens (Human)	P00491|PNPH_HUMAN	680	610	Y	70.33	19	4.7	1030.07	2	104	5653.2	1	35931	1	1	271	289			PNPH_HUMAN	P00491	289
2070.08	2070.07	0	K.GHYTEGAELVDAVLDVVRK.E	Tubulin beta-6 chain (Tubulin beta class V)	TUBB6	Homo sapiens (Human)	Q9BUF5|TBB6_HUMAN	82	208	N	57.21	19	1.3	1036.05	2	94.18	14007	1	32868	1	1	104	122			TBB6_HUMAN	Q9BUF5	446
2071.08	2071.03	0.05	K.EDIIQ(+.98)GFRYGSDIVPFSK.V	X-ray repair cross-complementing protein 5 (EC 3.6.4.-) (86 kDa subunit of Ku antigen) (ATP-dependent DNA helicase 2 subunit 2) (ATP-dependent DNA helicase II 80 kDa subunit) (CTC box-binding factor 85 kDa subunit) (CTC85) (CTCBF) (DNA repair protein XRCC5) (Ku80) (Ku86) (Lupus Ku autoantigen protein p86) (Nuclear factor IV) (Thyroid-lupus autoantigen) (TLAA) (X-ray repair complementing defective…	XRCC5 G22P2	Homo sapiens (Human)	P13010|XRCC5_HUMAN	179	182	Y	32.86	18	16.7	691.364	3	83.45	41445	1	29440	1	1	308	325	Deamidation (NQ)	Q5:Deamidation (NQ):1000.00	XRCC5_HUMAN	P13010	732
2072.08	2071.95	0.13	R.SGQGAFGNMCRGGRMFAPTK.T	60S ribosomal protein L4 (60S ribosomal protein L1) (Large ribosomal subunit protein uL4)	RPL4 RPL1	Homo sapiens (Human)	P36578|RL4_HUMAN	73	174	Y	19.61	20	7.9	519.001	4	17.67	329220	1	3273	1	1	87	106			RL4_HUMAN	P36578	427
2077.08	2077.09	0.02	K.LDHYAIIKFPLTTESAMK.K	60S ribosomal protein L23a (Large ribosomal subunit protein uL23)	RPL23A	Homo sapiens (Human)	P62750|RL23A_HUMAN	311	568	Y	68.47	18	1.6	693.376	3	75.55	149360	1	26652	1	1	71	88			RL23A_HUMAN	P62750	156
2078.08	2078.06	0.01	R.VPEARPNSMVVEHPEFLK.A	Gelsolin (AGEL) (Actin-depolymerizing factor) (ADF) (Brevin)	GSN	Homo sapiens (Human)	P06396|GELS_HUMAN	27	27	Y	39.59	18	-0.9	520.525	4	56.42	49838	1	19542	2	2	44	61			GELS_HUMAN	P06396	782
2082.88	2082.09	0.78	R.LLSGPYFWSLPSRFLGDK.V	Basement membrane-specific heparan sulfate proteoglycan core protein (HSPG) (Perlecan) (PLC) [Cleaved into: Endorepellin; LG3 peptide]	HSPG2	Homo sapiens (Human)	P98160|PGBM_HUMAN	38	24	Y	52.65	18	3.7	1042.06	2	99.38	0	1	34551	0	0	984	1001			PGBM_HUMAN	P98160	4391
2086.08	2086.07	0.01	K.GHYTEGAELVDSVLDVVRK.E	Tubulin beta-4B chain (Tubulin beta-2 chain) (Tubulin beta-2C chain)	TUBB4B TUBB2C	Homo sapiens (Human)	P68371|TBB4B_HUMAN	28	62	N	97.15	19	4.3	696.37	3	86.72	985400	1	30516	3	3	104	122			TBB4B_HUMAN	P68371	445
2087.08	2087.08	0.01	R.TFGGAPGFPLGSPLSSPVFPR.A	Desmin	DES	Homo sapiens (Human)	P17661|DESM_HUMAN	13	1	Y	97.64	21	4.4	1044.56	2	97.74	4668400	1	33912	3	3	17	37			DESM_HUMAN	P17661	470
2088.08	2087.99	0.08	R.RLQQELDDATMDLEQQR.Q	Myosin-14 (Myosin heavy chain 14) (Myosin heavy chain, non-muscle IIc) (Non-muscle myosin heavy chain IIc) (NMHC II-C)	MYH14 KIAA2034 FP17425	Homo sapiens (Human)	Q7Z406|MYH14_HUMAN	20	12	Y	75.07	17	2.1	697.009	3	60.66	26242	1	21155	1	1	1441	1457			MYH14_HUMAN	Q7Z406	1995
2089.08	2089	0.08	K.TQLEWTEAILEDEQTQR.Q	Ribosome-binding protein 1 (180 kDa ribosome receptor homolog) (RRp) (ES/130-related protein) (Ribosome receptor protein)	RRBP1 KIAA1398	Homo sapiens (Human)	Q9P2E9|RRBP1_HUMAN	127	32	Y	64.02	17	-5.8	1045.5	2	79.64	392840	1	28137	1	1	1292	1308			RRBP1_HUMAN	Q9P2E9	1410
2102.08	2102.03	0.04	K.MNLASEPQEVLHIGSAHNR.S	PDZ and LIM domain protein 1 (C-terminal LIM domain protein 1) (Elfin) (LIM domain protein CLP-36)	PDLIM1 CLIM1 CLP36	Homo sapiens (Human)	O00151|PDLI1_HUMAN	199	301	Y	72.01	19	0.1	526.518	4	61.03	338450	1	21281	3	3	104	122			PDLI1_HUMAN	O00151	329
2103.08	2103.08	0	K.MLVDDIGDVTITNDGATILK.L	T-complex protein 1 subunit alpha (TCP-1-alpha) (CCT-alpha)	TCP1 CCT1 CCTA	Homo sapiens (Human)	P17987|TCPA_HUMAN	649	706	Y	17.9	20	5.9	1052.56	2	88.63	9654.2	1	31156	1	1	44	63			TCPA_HUMAN	P17987	556
2104.08	2104.08	0.01	R.FLEVQYLTGGLIEPDTPGR.V	Plectin (PCN) (PLTN) (Hemidesmosomal protein 1) (HD1) (Plectin-1)	PLEC PLEC1	Homo sapiens (Human)	Q15149|PLEC_HUMAN	17	29	Y	16.59	19	-14.5	702.362	3	83.96	13949	1	29684	1	1	4524	4542			PLEC_HUMAN	Q15149	4684
2105.08	2105.1	0.03	R.SMVEDITGLRLLEAASVSSK.G	Desmoplakin (DP) (250/210 kDa paraneoplastic pemphigus antigen)	DSP	Homo sapiens (Human)	P15924|DESP_HUMAN	204	85	Y	22.88	20	2.5	1053.57	2	89.31	4007.2	1	31374	1	1	2792	2811			DESP_HUMAN	P15924	2871
2106.08	2106.09	0.01	K.IGEHTPSALAIMENANVLAR.Y	Fructose-bisphosphate aldolase A (EC 4.1.2.13) (Lung cancer antigen NY-LU-1) (Muscle-type aldolase)	ALDOA ALDA	Homo sapiens (Human)	P04075|ALDOA_HUMAN	91	135	Y	90.25	20	1.4	1054.06	2	82.77	542520	1	29198	2	2	154	173			ALDOA_HUMAN	P04075	364
2109.08	2109.07	0.01	K.LHTEAQIQEEGTVVELTGR.Q	Alpha-2-macroglobulin (Alpha-2-M) (C3 and PZP-like alpha-2-macroglobulin domain-containing protein 5)	A2M CPAMD5 FWP007	Homo sapiens (Human)	P01023|A2MG_HUMAN	192	92	Y	71	19	-0.8	704.033	3	58.17	26047	1	20188	2	2	320	338			A2MG_HUMAN	P01023	1474
2113.08	2113.1	0.03	K.RQLEESVDALSEELVQLR.A	Kinesin-1 heavy chain (Conventional kinesin heavy chain) (Ubiquitous kinesin heavy chain) (UKHC)	KIF5B KNS KNS1	Homo sapiens (Human)	P33176|KINH_HUMAN	251	125	Y	46.27	18	5	705.381	3	86.96	0	1	30609	0	0	658	675			KINH_HUMAN	P33176	963
2114.08	2114.12	0.04	K.NLKPIKPMQFLGDEETVR.K	Phosphoglycerate mutase 1 (EC 5.4.2.11) (EC 5.4.2.4) (BPG-dependent PGAM 1) (Phosphoglycerate mutase isozyme B) (PGAM-B)	PGAM1 PGAMA CDABP0006	Homo sapiens (Human)	P18669|PGAM1_HUMAN	405	447	Y	35.49	18	1.4	529.54	4	67.06	33981	1	23510	1	1	223	240			PGAM1_HUMAN	P18669	254
2115.08	2115.06	0.02	K.DTNGENIAESLVAEGLATRR.E	Staphylococcal nuclease domain-containing protein 1 (EC 3.1.31.1) (100 kDa coactivator) (EBNA2 coactivator p100) (Tudor domain-containing protein 11) (p100 co-activator)	SND1 TDRD11	Homo sapiens (Human)	Q7KZF4|SND1_HUMAN	160	100	Y	74.75	20	2.1	706.031	3	78.96	166130	1	27887	2	2	117	136			SND1_HUMAN	Q7KZF4	910
2116.08	2116.06	0.02	R.IALDFQRGNDVAFHFNPR.F	Galectin-3 (Gal-3) (35 kDa lectin) (Carbohydrate-binding protein 35) (CBP 35) (Galactose-specific lectin 3) (Galactoside-binding protein) (GALBP) (IgE-binding protein) (L-31) (Laminin-binding protein) (Lectin L-29) (Mac-2 antigen)	LGALS3 MAC2	Homo sapiens (Human)	P17931|LEG3_HUMAN	119	280	Y	43.07	18	0.3	530.025	4	71.26	20364	1	25091	1	1	145	162			LEG3_HUMAN	P17931	250
2120.08	2120.09	0.01	K.VESVTAGSPLTNQFYLAAPR.G	All-trans-retinol 13,14-reductase (EC 1.3.99.23) (All-trans-13,14-dihydroretinol saturase) (RetSat) (PPAR-alpha-regulated and starvation-induced gene protein)	RETSAT PPSIG UNQ439/PRO872	Homo sapiens (Human)	Q6NUM9|RETST_HUMAN	1395	1985	Y	54.36	20	0.2	1061.06	2	79.75	20485	1	28163	1	1	512	531			RETST_HUMAN	Q6NUM9	610
2124.08	2124.08	0	R.SGLGELILPENEPGSSIMPGK.V	Fumarate hydratase, mitochondrial (Fumarase) (HsFH) (EC 4.2.1.2)	FH	Homo sapiens (Human)	P07954|FUMH_HUMAN	521	412	Y	40.73	21	3.1	1063.05	2	84.92	51226	1	29942	1	1	351	371			FUMH_HUMAN	P07954	510
2125.08	2125.06	0.02	R.LLQDSVDFSLADAINTEFK.N	Vimentin	VIM	Homo sapiens (Human)	P08670|VIME_HUMAN	8	3	Y	94.47	19	3.1	1063.54	2	97.12	1175500	1	33935	3	3	79	97			VIME_HUMAN	P08670	466
2126.08	2126.08	0	K.HQLYIDETVNSNIPTNLR.V	Fibrinogen beta chain [Cleaved into: Fibrinopeptide B; Fibrinogen beta chain]	FGB	Homo sapiens (Human)	P02675|FIBB_HUMAN	49	57	Y	73.89	18	0	709.703	3	65.22	165790	1	22825	1	1	179	196			FIBB_HUMAN	P02675	491
2135.08	2135.09	0.02	R.VVSYRVPHNAAVQVYDYR.E	Major vault protein (MVP) (Lung resistance-related protein)	MVP LRP	Homo sapiens (Human)	Q14764|MVP_HUMAN	141	102	Y	73.42	18	1	534.783	4	52.87	114250	1	18122	1	1	457	474			MVP_HUMAN	Q14764	893
2136.08	2135.98	0.1	R.DENKRTHN(+.98)DIIHNENMR.Q	Ezrin (Cytovillin) (Villin-2) (p81)	EZR VIL2	Homo sapiens (Human)	P15311|EZRI_HUMAN	153	136	Y	19.48	17	-2.6	713.001	3	27.04	71344	1	7278	1	1	543	559	Deamidation (NQ)	N8:Deamidation (NQ):10.19	EZRI_HUMAN	P15311	586
2137.08	2137.08	0	K.DWYDVKAPAMFNIRNIGK.T	40S ribosomal protein S3a (Small ribosomal subunit protein eS1) (v-fos transformation effector protein) (Fte-1)	RPS3A FTE1 MFTL	Homo sapiens (Human)	P61247|RS3A_HUMAN	123	194	Y	66.27	18	3.8	535.281	4	81.65	0	1	28839	0	0	29	46			RS3A_HUMAN	P61247	264
2157.08	2157.16	0.08	K.SELPLDPLPVPTEEGNPLLK.H	Neutral amino acid transporter B(0) (ATB(0)) (Baboon M7 virus receptor) (RD114/simian type D retrovirus receptor) (Sodium-dependent neutral amino acid transporter type 2) (Solute carrier family 1 member 5)	SLC1A5 ASCT2 M7V1 RDR RDRC	Homo sapiens (Human)	Q15758|AAAT_HUMAN	1493	2031	Y	48.89	20	2.3	1079.59	2	96.83	0	1	33632	0	0	503	522			AAAT_HUMAN	Q15758	541
2158.08	2158.06	0.02	K.QEVIRGWEEGVAQMSVGQR.A	Peptidyl-prolyl cis-trans isomerase FKBP1A (PPIase FKBP1A) (EC 5.2.1.8) (12 kDa FK506-binding protein) (12 kDa FKBP) (FKBP-12) (Calstabin-1) (FK506-binding protein 1A) (FKBP-1A) (Immunophilin FKBP12) (Rotamase)	FKBP1A FKBP1 FKBP12	Homo sapiens (Human)	P62942|FKB1A_HUMAN	660	1292	Y	56.66	19	0.2	720.364	3	67.42	249800	1	23646	3	3	54	72			FKB1A_HUMAN	P62942	108
2162.08	2162.09	0.01	K.REEEEFNTGPLSVLTQSVK.N	Small nuclear ribonucleoprotein Sm D2 (Sm-D2) (snRNP core protein D2)	SNRPD2 SNRPD1	Homo sapiens (Human)	P62316|SMD2_HUMAN	493	653	Y	76.28	19	1.7	721.707	3	80.67	313710	1	28469	2	2	19	37			SMD2_HUMAN	P62316	118
2163.08	2162.96	0.11	K.WGFTKFNADEFEDMVAEK.R	60S ribosomal protein L10 (Laminin receptor homolog) (Large ribosomal subunit protein uL16) (Protein QM) (Ribosomal protein L10) (Tumor suppressor QM)	RPL10 DXS648E QM	Homo sapiens (Human)	P27635|RL10_HUMAN	342	618	Y	17.88	18	4.5	722.001	3	87.81	1508.9	1	30873	1	1	171	188			RL10_HUMAN	P27635	214
2164.08	2163.98	0.09	R.IEIESFYEGEDFSETLTR.A	Endoplasmic reticulum chaperone BiP (EC 3.6.4.10) (78 kDa glucose-regulated protein) (GRP-78) (Binding-immunoglobulin protein) (BiP) (Heat shock protein 70 family protein 5) (HSP70 family protein 5) (Heat shock protein family A member 5) (Immunoglobulin heavy chain-binding protein)	HSPA5 GRP78	Homo sapiens (Human)	P11021|BIP_HUMAN	31	26	Y	72.01	18	2.3	1083.01	2	85.48	179890	1	30093	1	1	307	324			BIP_HUMAN	P11021	654
2197.08	2197.07	0.01	R.LSQEQVDNFTLDINTAYAR.L	MICOS complex subunit MIC60 (Cell proliferation-inducing gene 4/52 protein) (Mitochondrial inner membrane protein) (Mitofilin) (p87/89)	IMMT HMP MIC60 MINOS2 PIG4 PIG52	Homo sapiens (Human)	Q16891|MIC60_HUMAN	396	388	Y	84.71	19	0.4	1099.55	2	78.4	0	1	27687	0	0	527	545			MIC60_HUMAN	Q16891	758
2198.08	2198.07	0.01	K.GGEDGPAIAIDLSGINETNDLK.R	Plastin-1 (Intestine-specific plastin) (I-plastin)	PLS1	Homo sapiens (Human)	Q14651|PLSI_HUMAN	208	173	Y	67.42	22	2.2	1100.05	2	81.41	86338	1	28735	1	1	312	333			PLSI_HUMAN	Q14651	629
2199.08	2199.12	0.04	R.LVSNHSLHETSSVFVDSLTK.A	Filamin-A (FLN-A) (Actin-binding protein 280) (ABP-280) (Alpha-filamin) (Endothelial actin-binding protein) (Filamin-1) (Non-muscle filamin)	FLNA FLN FLN1	Homo sapiens (Human)	P21333|FLNA_HUMAN	2	8	Y	105.36	20	-0.4	734.05	3	60.61	911860	1	21116	3	3	2521	2540			FLNA_HUMAN	P21333	2647
2214.08	2214.06	0.01	K.DLYANTVLSGGTTMYPGIADR.M	Actin, cytoplasmic 2 (EC 3.6.4.-) (Gamma-actin) [Cleaved into: Actin, cytoplasmic 2, N-terminally processed]	ACTG1 ACTG	Homo sapiens (Human)	P63261|ACTG_HUMAN	11	73	Y	99.82	21	1.1	1108.05	2	80.74	4560200	1	28482	2	2	292	312			ACTG_HUMAN	P63261	375
2215.08	2215.07	0	K.SLREAQAALAEAQEDLESER.V	Myosin-14 (Myosin heavy chain 14) (Myosin heavy chain, non-muscle IIc) (Non-muscle myosin heavy chain IIc) (NMHC II-C)	MYH14 KIAA2034 FP17425	Homo sapiens (Human)	Q7Z406|MYH14_HUMAN	20	12	Y	85.47	20	1.7	739.369	3	76.59	37196	1	27010	1	1	1129	1148			MYH14_HUMAN	Q7Z406	1995
2216.08	2216.04	0.03	K.DLYANTVLSGGSTM(+15.99)YPGIADR.M	Beta-actin-like protein 2 (Kappa-actin)	ACTBL2	Homo sapiens (Human)	Q562R1|ACTBL_HUMAN	58	427	Y	44.94	21	13.5	1109.05	2	80.23	1741700	1	28532	1	1	293	313	Oxidation (M)	M14:Oxidation (M):1000.00	ACTBL_HUMAN	Q562R1	376
2217.08	2217.03	0.05	R.ELYIPSGESEVAGGASHSSGQR.T	Synemin (Desmuslin)	SYNM DMN KIAA0353 SYN	Homo sapiens (Human)	O15061|SYNEM_HUMAN	22	10	Y	66.62	22	-1.3	740.02	3	47.45	283470	1	15855	1	1	1072	1093			SYNEM_HUMAN	O15061	1565
2218.08	2218.19	0.11	K.LYNNITFEELGALLEIPAAK.A	COP9 signalosome complex subunit 4 (SGN4) (Signalosome subunit 4) (JAB1-containing signalosome subunit 4)	COPS4 CSN4	Homo sapiens (Human)	Q9BT78|CSN4_HUMAN	1622	2368	Y	27.84	20	6.7	1110.11	2	103.44	7586.1	1	35808	1	1	315	334			CSN4_HUMAN	Q9BT78	406
2219.08	2219.09	0.01	R.GSTDDKGPVAGWINALEAYQK.T	Cytosolic non-specific dipeptidase (EC 3.4.13.18) (CNDP dipeptidase 2) (Glutamate carboxypeptidase-like protein 1) (Peptidase A) (Threonyl dipeptidase)	CNDP2 CN2 CPGL HEL-S-13 PEPA	Homo sapiens (Human)	Q96KP4|CNDP2_HUMAN	692	640	Y	44.07	21	3.2	1110.56	2	88.31	0	1	31047	0	0	129	149			CNDP2_HUMAN	Q96KP4	475
2226.08	2226.1	0.02	R.DVVFLIDGSQSAGPEFQYVR.T	Collagen alpha-3(VI) chain	COL6A3	Homo sapiens (Human)	P12111|CO6A3_HUMAN	3	18	Y	60.72	20	3.5	1114.06	2	90.04	30598	1	31607	1	1	1233	1252			CO6A3_HUMAN	P12111	3177
2227.08	2227.08	0	R.DVVFLIDGSQ(+.98)SAGPEFQYVR.T	Collagen alpha-3(VI) chain	COL6A3	Homo sapiens (Human)	P12111|CO6A3_HUMAN	3	18	Y	32.77	20	10.7	1114.56	2	90.05	139140	1	31607	1	1	1233	1252	Deamidation (NQ)	Q10:Deamidation (NQ):34.75	CO6A3_HUMAN	P12111	3177
2228.08	2228.1	0.02	R.VIISAPSADAPMFVM(+15.99)GVNHEK.Y	Glyceraldehyde-3-phosphate dehydrogenase (GAPDH) (EC 1.2.1.12) (Peptidyl-cysteine S-nitrosylase GAPDH) (EC 2.6.99.-)	GAPDH GAPD CDABP0047 OK/SW-cl.12	Homo sapiens (Human)	P04406|G3P_HUMAN	26	163	Y	73.18	21	-0.6	743.709	3	70.63	0	1	24851	0	0	119	139	Oxidation (M)	M15:Oxidation (M):29.32	G3P_HUMAN	P04406	335
2230.08	2230.09	0.01	K.SLEADLMQ(+.98)LQEDLAAAERAR.K	Myosin-11 (Myosin heavy chain 11) (Myosin heavy chain, smooth muscle isoform) (SMMHC)	MYH11 KIAA0866	Homo sapiens (Human)	P35749|MYH11_HUMAN	1	4	Y	45.2	20	16.5	744.386	3	99.9	41422	1	34734	1	1	1684	1703	Deamidation (NQ)	Q8:Deamidation (NQ):32.28	MYH11_HUMAN	P35749	1972
2231.08	2231.04	0.04	K.GYPTYTNVEVVNDGAESAAFK.Q	Villin-like protein	VILL	Homo sapiens (Human)	O15195|VILL_HUMAN	1408	2151	Y	27.04	21	-1.9	1116.53	2	68.1	160410	1	23892	1	1	321	341			VILL_HUMAN	O15195	856
2236.08	2235.96	0.12	R.DM(+15.99)GEMVTQGQTDAQYMFLR.Q	Spectrin beta chain, non-erythrocytic 1 (Beta-II spectrin) (Fodrin beta chain) (Spectrin, non-erythroid beta chain 1)	SPTBN1 SPTB2	Homo sapiens (Human)	Q01082|SPTB2_HUMAN	64	28	Y	38.23	19	-1.7	1118.99	2	75.12	33976	1	26479	1	1	1123	1141	Oxidation (M)	M2:Oxidation (M):22.45	SPTB2_HUMAN	Q01082	2364
2237.08	2237.27	0.19	R.LLGWIQNKLPQLPITNFSR.D	Filamin-A (FLN-A) (Actin-binding protein 280) (ABP-280) (Alpha-filamin) (Endothelial actin-binding protein) (Filamin-1) (Non-muscle filamin)	FLNA FLN FLN1	Homo sapiens (Human)	P21333|FLNA_HUMAN	2	8	Y	76.8	19	4.2	1119.65	2	98.27	91213	1	34121	2	2	172	190			FLNA_HUMAN	P21333	2647
2238.08	2237.99	0.08	K.EEEGYGESDVTFSVNQHRR.T	Synemin (Desmuslin)	SYNM DMN KIAA0353 SYN	Homo sapiens (Human)	O15061|SYNEM_HUMAN	22	10	Y	73.44	19	0	560.508	4	39.32	99766	1	12443	1	1	786	804			SYNEM_HUMAN	O15061	1565
2301.07	2301.08	0	K.TDMFQTVDLFEGKDMAAVQR.T	Transgelin (22 kDa actin-binding protein) (Protein WS3-10) (Smooth muscle protein 22-alpha) (SM22-alpha)	TAGLN SM22 WS3-10	Homo sapiens (Human)	Q01995|TAGL_HUMAN	15	105	Y	64.65	20	7.9	768.043	3	84.52	0	1	29816	0	0	109	128			TAGL_HUMAN	Q01995	201
2302.07	2302.05	0.03	R.EQPPRFAQPGSFEYEYAMR.W	Non-POU domain-containing octamer-binding protein (NonO protein) (54 kDa nuclear RNA- and DNA-binding protein) (p54(nrb)) (p54nrb) (55 kDa nuclear protein) (NMT55) (DNA-binding p52/p100 complex, 52 kDa subunit)	NONO NRB54	Homo sapiens (Human)	Q15233|NONO_HUMAN	253	216	Y	61.29	19	1.2	768.361	3	67.58	39490	1	23739	1	1	252	270			NONO_HUMAN	Q15233	471
2303.07	2303.11	0.04	K.IRELESQISELQ(+.98)EDLESER.A	Myosin-9 (Cellular myosin heavy chain, type A) (Myosin heavy chain 9) (Myosin heavy chain, non-muscle IIa) (Non-muscle myosin heavy chain A) (NMMHC-A) (Non-muscle myosin heavy chain IIa) (NMMHC II-a) (NMMHC-IIA)	MYH9	Homo sapiens (Human)	P35579|MYH9_HUMAN	4	9	Y	60.35	19	10.5	768.723	3	80.01	32835	1	28287	1	1	1106	1124	Deamidation (NQ)	Q12:Deamidation (NQ):0.00	MYH9_HUMAN	P35579	1960
2304.07	2303.25	0.83	K.ETDLLLDDSLVSIFGNRRLK.R	Peroxiredoxin-5, mitochondrial (EC 1.11.1.24) (Alu corepressor 1) (Antioxidant enzyme B166) (AOEB166) (Liver tissue 2D-page spot 71B) (PLP) (Peroxiredoxin V) (Prx-V) (Peroxisomal antioxidant enzyme) (TPx type VI) (Thioredoxin peroxidase PMP20) (Thioredoxin-dependent peroxiredoxin 5)	PRDX5 ACR1 SBBI10	Homo sapiens (Human)	P30044|PRDX5_HUMAN	203	745	Y	65.59	20	5.3	576.825	4	95.26	17206	1	33188	1	1	160	179			PRDX5_HUMAN	P30044	214
2305.07	2305.06	0.01	R.RLDGESSELQEQM(+15.99)VEQQQR.A	Myosin-14 (Myosin heavy chain 14) (Myosin heavy chain, non-muscle IIc) (Non-muscle myosin heavy chain IIc) (NMHC II-C)	MYH14 KIAA2034 FP17425	Homo sapiens (Human)	Q7Z406|MYH14_HUMAN	20	12	Y	41.65	19	3.1	769.367	3	33.7	118780	1	9988	1	1	1076	1094	Oxidation (M)	M13:Oxidation (M):1000.00	MYH14_HUMAN	Q7Z406	1995
2306.07	2306.13	0.06	R.IQYQLVDISQDNALRDEMR.A	SH3 domain-binding glutamic acid-rich-like protein 3 (SH3 domain-binding protein 1) (SH3BP-1) (TNF inhibitory protein B1) (TIP-B1)	SH3BGRL3 P1725	Homo sapiens (Human)	Q9H299|SH3L3_HUMAN	540	1296	Y	48.94	19	0.3	769.722	3	73.64	0	1	25968	0	0	33	51			SH3L3_HUMAN	Q9H299	93
2318.07	2318.12	0.05	K.VNAEGSVDSVFSQVCTHLDALK	Adenylate kinase isoenzyme 1 (AK 1) (EC 2.7.4.10) (EC 2.7.4.3) (EC 2.7.4.6) (ATP-AMP transphosphorylase 1) (ATP:AMP phosphotransferase) (Adenylate monophosphate kinase) (Myokinase)	AK1	Homo sapiens (Human)	P00568|KAD1_HUMAN	351	634	Y	20.93	22	-5.5	1160.07	2	62.22	0	1	21738	0	0	173	194			KAD1_HUMAN	P00568	194
2459.07	2459.16	0.08	K.AM(+15.99)GIM(+15.99)NSFVNDIFERIAGEASR.L	Histone H2B type 1-O (H2B-clustered histone 17) (Histone H2B.2) (Histone H2B.n) (H2B/n)	H2BC17 H2BFH H2BFN HIST1H2BO	Homo sapiens (Human)	P23527|H2B1O_HUMAN	25	365	N	21.3	22	5.6	1230.6	2	99.16	0	1	34473	0	0	59	80	Oxidation (M)	M2:Oxidation (M):1000.00;M5:Oxidation (M):1000.00	H2B1O_HUMAN	P23527	126
2460.07	2460.11	0.04	K.GYIWNYGAIPQTWEDPGHNDK.H	Inorganic pyrophosphatase (EC 3.6.1.1) (Pyrophosphate phospho-hydrolase) (PPase)	PPA1 IOPPP PP	Homo sapiens (Human)	Q15181|IPYR_HUMAN	382	521	Y	32.54	21	1.9	821.051	3	80.01	13027	1	28275	1	1	89	109			IPYR_HUMAN	Q15181	289
2566.27	2566.26	0.02	K.AAFQPEANPSHLTLNTALVESEDL	Palladin (SIH002) (Sarcoma antigen NY-SAR-77)	PALLD KIAA0992 CGI-151	Homo sapiens (Human)	Q8WX93|PALLD_HUMAN	178	111	Y	75.18	24	3.6	1284.15	2	88.43	298470	1	31083	1	1	1360	1383			PALLD_HUMAN	Q8WX93	1383
2673.27	2673.28	0	R.QGPVN(+.98)LLSDPEQ(+.98)GVEVTGQYEREK.A	Inter-alpha-trypsin inhibitor heavy chain H4 (ITI heavy chain H4) (ITI-HC4) (Inter-alpha-inhibitor heavy chain 4) (Inter-alpha-trypsin inhibitor family heavy chain-related protein) (IHRP) (Plasma kallikrein sensitive glycoprotein 120) (Gp120) (PK-120) [Cleaved into: 70 kDa inter-alpha-trypsin inhibitor heavy chain H4; 35 kDa inter-alpha-trypsin inhibitor heavy chain H4]	ITIH4 IHRP ITIHL1 PK120 PRO1851	Homo sapiens (Human)	Q14624|ITIH4_HUMAN	922	1017	Y	15.28	24	-8.4	1337.64	2	81.63	35464	1	28868	1	1	754	777	Deamidation (NQ)	N5:Deamidation (NQ):19.86;Q12:Deamidation (NQ):38.64	ITIH4_HUMAN	Q14624	930
2688.27	2687.31	0.97	K.NIDDGTSDRPYSHALVAGIDRYPR.K	60S ribosomal protein L27 (Large ribosomal subunit protein eL27)	RPL27	Homo sapiens (Human)	P61353|RL27_HUMAN	480	868	Y	20.48	24	1.1	672.837	4	55.14	24607	1	19059	1	1	28	51			RL27_HUMAN	P61353	136
2690.27	2690.34	0.07	K.SDEMNVKVLDFEHFLPMLQTVAK.N	Myosin light polypeptide 6 (17 kDa myosin light chain) (LC17) (Myosin light chain 3) (MLC-3) (Myosin light chain alkali 3) (Myosin light chain A3) (Smooth muscle and nonmuscle myosin light chain alkali 6)	MYL6	Homo sapiens (Human)	P60660|MYL6_HUMAN	83	330	Y	94.7	23	5.4	1346.19	2	99.54	54068	1	34600	1	1	57	79			MYL6_HUMAN	P60660	151
2703.27	2703.39	0.12	K.N(+.98)GQHVASSPIPVVISQSEIGDASRVR.V	Filamin-A (FLN-A) (Actin-binding protein 280) (ABP-280) (Alpha-filamin) (Endothelial actin-binding protein) (Filamin-1) (Non-muscle filamin)	FLNA FLN FLN1	Homo sapiens (Human)	P21333|FLNA_HUMAN	2	8	Y	60.16	26	7.7	676.864	4	70.33	0	1	24749	0	0	2026	2051	Deamidation (NQ)	N1:Deamidation (NQ):0.00	FLNA_HUMAN	P21333	2647
2704.27	2704.28	0.01	K.EFYLFPTVFDEN(+.98)ESLLLEDN(+.98)IR.M	Ceruloplasmin (EC 1.16.3.1) (Ferroxidase)	CP	Homo sapiens (Human)	P00450|CERU_HUMAN	241	184	Y	23.77	22	17.8	1353.18	2	103.19	6365.5	1	35731	1	1	577	598	Deamidation (NQ)	N12:Deamidation (NQ):1000.00;N20:Deamidation (NQ):1000.00	CERU_HUMAN	P00450	1065
2705.27	2705.3	0.03	K.TLTPIIQEYFEHGDTNEVAEMLR.D	Programmed cell death protein 4 (Neoplastic transformation inhibitor protein) (Nuclear antigen H731-like) (Protein 197/15a)	PDCD4 H731	Homo sapiens (Human)	Q53EL6|PDCD4_HUMAN	447	354	Y	51.23	23	3.6	1353.67	2	97.59	0	1	33882	0	0	167	189			PDCD4_HUMAN	Q53EL6	469
2706.27	2706.34	0.07	K.SDEM(+15.99)NVKVLDFEHFLPMLQTVAK.N	Myosin light polypeptide 6 (17 kDa myosin light chain) (LC17) (Myosin light chain 3) (MLC-3) (Myosin light chain alkali 3) (Myosin light chain A3) (Smooth muscle and nonmuscle myosin light chain alkali 6)	MYL6	Homo sapiens (Human)	P60660|MYL6_HUMAN	83	330	Y	52.8	23	15.3	677.606	4	99.61	9616.6	1	34642	2	2	57	79	Oxidation (M)	M4:Oxidation (M):27.74	MYL6_HUMAN	P60660	151
2718.27	2717.48	0.79	K.LQHIQAPLSWELVRPHIYGYAVK	N6-adenosine-methyltransferase TMT1A (EC 2.1.1.348) (Methyltransferase TMT1A) (Methyltransferase-like protein 7A) (Protein AAM-B) (Thiol methyltransferase 1A)	TMT1A METTL7A PRO0066 UNQ1902/PRO4348	Homo sapiens (Human)	Q9H8H3|MET7A_HUMAN	658	1046	Y	28.44	23	3.2	544.508	5	81.37	24398	1	28726	1	1	222	244			MET7A_HUMAN	Q9H8H3	244
2726.27	2726.42	0.15	K.AVM(+15.99)DHVSDSFLETNVPLLVLIEAAK.N	Catenin alpha-1 (Alpha E-catenin) (Cadherin-associated protein) (Renal carcinoma antigen NY-REN-13)	CTNNA1	Homo sapiens (Human)	P35221|CTNA1_HUMAN	184	156	Y	59.6	25	3.3	1364.23	2	103.04	19919	1	35706	2	2	385	409	Oxidation (M)	M3:Oxidation (M):1000.00	CTNA1_HUMAN	P35221	906
2727.27	2727.33	0.06	R.TDDEVVQREEEAIQLDGLNASQIR.E	Endoplasmin (94 kDa glucose-regulated protein) (GRP-94) (Heat shock protein 90 kDa beta member 1) (Tumor rejection antigen 1) (gp96 homolog)	HSP90B1 GRP94 TRA1	Homo sapiens (Human)	P14625|ENPL_HUMAN	36	11	Y	68.88	24	1.5	910.123	3	76.17	29376	1	26879	1	1	44	67			ENPL_HUMAN	P14625	803
2728.27	2728.25	0.02	R.GAVNMPFMDFLTEDGFEKGPEELR.A	Thiosulfate sulfurtransferase (EC 2.8.1.1) (Rhodanese)	TST	Homo sapiens (Human)	Q16762|THTR_HUMAN	455	424	Y	55.07	24	4.8	1365.15	2	100.1	11737	1	34823	2	2	207	230			THTR_HUMAN	Q16762	297
2741.27	2741.2	0.07	K.ADDPSSYMEVVQAAN(+.98)TSGN(+.98)WEELVK.Y	Clathrin heavy chain 1 (Clathrin heavy chain on chromosome 17) (CLH-17)	CLTC CLH17 CLTCL2 KIAA0034	Homo sapiens (Human)	Q00610|CLH1_HUMAN	129	93	Y	41.24	25	18.8	1371.64	2	91.29	19611	1	31992	1	1	1131	1155	Deamidation (NQ)	N15:Deamidation (NQ):7.77;N19:Deamidation (NQ):0.00	CLH1_HUMAN	Q00610	1675
2742.27	2742.37	0.1	K.DATNVGDEGGFAPNILENKEGLELLK.T	Alpha-enolase (EC 4.2.1.11) (2-phospho-D-glycerate hydro-lyase) (C-myc promoter-binding protein) (Enolase 1) (MBP-1) (MPB-1) (Non-neural enolase) (NNE) (Phosphopyruvate hydratase) (Plasminogen-binding protein)	ENO1 ENO1L1 MBPB1 MPB1	Homo sapiens (Human)	P06733|ENOA_HUMAN	34	40	Y	62.74	26	3.7	915.139	3	87.71	39867	1	30840	1	1	203	228			ENOA_HUMAN	P06733	434
2743.27	2743.4	0.13	K.RGILTLKYPIEHGIVTNWDDM(+15.99)EK.I	Actin, cytoplasmic 2 (EC 3.6.4.-) (Gamma-actin) [Cleaved into: Actin, cytoplasmic 2, N-terminally processed]	ACTG1 ACTG	Homo sapiens (Human)	P63261|ACTG_HUMAN	11	73	Y	42.69	23	12.4	549.697	5	80.54	0	1	28451	0	0	62	84	Oxidation (M)	M21:Oxidation (M):1000.00	ACTG_HUMAN	P63261	375
2830.27	2830.38	0.1	K.SLGTGAPVIESPYGETISPEDAPESISK.A	Cleavage stimulation factor subunit 2 (CF-1 64 kDa subunit) (Cleavage stimulation factor 64 kDa subunit) (CSTF 64 kDa subunit) (CstF-64)	CSTF2	Homo sapiens (Human)	P33240|CSTF2_HUMAN	703	857	Y	61.75	28	1.1	1416.2	2	76.94	52242	1	27120	1	1	103	130			CSTF2_HUMAN	P33240	577
2831.27	2831.38	0.11	K.GGHSGQLGPSSVAPSFRPEDELEHLTK.K	Lipoma-preferred partner (LIM domain-containing preferred translocation partner in lipoma)	LPP	Homo sapiens (Human)	Q93052|LPP_HUMAN	155	199	Y	66.78	27	1.3	567.288	5	67.37	472180	1	23641	2	2	372	398			LPP_HUMAN	Q93052	612
2832.27	2832.37	0.09	K.GGHSGQ(+.98)LGPSSVAPSFRPEDELEHLTK.K	Lipoma-preferred partner (LIM domain-containing preferred translocation partner in lipoma)	LPP	Homo sapiens (Human)	Q93052|LPP_HUMAN	155	199	Y	35.16	27	4.6	945.139	3	67.3	0	1	23618	0	0	372	398	Deamidation (NQ)	Q6:Deamidation (NQ):1000.00	LPP_HUMAN	Q93052	612
2867.47	2867.39	0.08	R.HVPEAVPEAFPELYWQAPPSYLGDR.V	Laminin subunit alpha-5 (Laminin-10 subunit alpha) (Laminin-11 subunit alpha) (Laminin-15 subunit alpha)	LAMA5 KIAA0533 KIAA1907	Homo sapiens (Human)	O15230|LAMA5_HUMAN	96	55	Y	51.4	25	6.6	956.815	3	93.98	24215	1	32780	1	1	1680	1704			LAMA5_HUMAN	O15230	3695
2869.47	2870.36	0.89	R.STSFRGGM(+15.99)GSGGLATGIAGGLAGM(+15.99)GGIQNEK.E	Keratin, type I cytoskeletal 18 (Cell proliferation-inducing gene 46 protein) (Cytokeratin-18) (CK-18) (Keratin-18) (K18)	KRT18 CYK18 PIG46	Homo sapiens (Human)	P05783|K1C18_HUMAN	98	154	Y	65.09	31	0.1	957.8	3	62.02	85802	1	21655	1	1	51	81	Oxidation (M)	M8:Oxidation (M):1000.00;M24:Oxidation (M):1000.00	K1C18_HUMAN	P05783	430
2870.47	2870.48	0.01	R.LEQQVPVNQVFGQDEMIDVIGVTKGK.G	60S ribosomal protein L3 (HIV-1 TAR RNA-binding protein B) (TARBP-B) (Large ribosomal subunit protein uL3)	RPL3 OK/SW-cl.32	Homo sapiens (Human)	P39023|RL3_HUMAN	118	137	Y	40.08	26	1.2	1436.26	2	87.92	0	1	30923	0	0	201	226			RL3_HUMAN	P39023	403
2872.27	2872.28	0	R.VPFDAATLHTSTAMAAQHGMDDDGTGQK.Q	Gelsolin (AGEL) (Actin-depolymerizing factor) (ADF) (Brevin)	GSN	Homo sapiens (Human)	P06396|GELS_HUMAN	27	27	Y	75.41	28	-1.8	958.435	3	56.84	159380	1	19698	2	2	420	447			GELS_HUMAN	P06396	782
2873.27	2873.26	0.01	R.VPFDAATLHTSTAMAAQ(+.98)HGMDDDGTGQK.Q	Gelsolin (AGEL) (Actin-depolymerizing factor) (ADF) (Brevin)	GSN	Homo sapiens (Human)	P06396|GELS_HUMAN	27	27	Y	43.23	28	9.1	958.774	3	56.82	0	1	19682	0	0	420	447	Deamidation (NQ)	Q17:Deamidation (NQ):16.72	GELS_HUMAN	P06396	782
2874.47	2874.41	0.07	R.AGTFQAFEQFGQQLLAHGHYASPEIK.Q	Spectrin alpha chain, non-erythrocytic 1 (Alpha-II spectrin) (Fodrin alpha chain) (Spectrin, non-erythroid alpha subunit)	SPTAN1 NEAS SPTA2	Homo sapiens (Human)	Q13813|SPTN1_HUMAN	32	16	Y	72.83	26	5.8	719.617	4	96.55	169340	1	33542	3	3	1392	1417			SPTN1_HUMAN	Q13813	2472
2949.47	2949.44	0.03	K.FSAVLVEPPPMSLPGAGLSSQELSGGPGDGP	Transcription intermediary factor 1-beta (TIF1-beta) (E3 SUMO-protein ligase TRIM28) (EC 2.3.2.27) (KRAB-associated protein 1) (KAP-1) (KRAB-interacting protein 1) (KRIP-1) (Nuclear corepressor KAP-1) (RING finger protein 96) (RING-type E3 ubiquitin transferase TIF1-beta) (Tripartite motif-containing protein 28)	TRIM28 KAP1 RNF96 TIF1B	Homo sapiens (Human)	Q13263|TIF1B_HUMAN	154	89	Y	72.36	31	5.7	1475.74	2	99.64	77327	1	34661	1	1	805	835			TIF1B_HUMAN	Q13263	835
2950.47	2951.41	0.94	R.RLLGADSATVFNIQEPEEETANQEYK.V	Palladin (SIH002) (Sarcoma antigen NY-SAR-77)	PALLD KIAA0992 CGI-151	Homo sapiens (Human)	Q8WX93|PALLD_HUMAN	178	111	Y	64.01	26	0.4	984.817	3	72.62	28987	1	25601	1	1	935	960			PALLD_HUMAN	Q8WX93	1383
2958.27	2958.54	0.26	R.YRTDTGFLQTLGHNLFGIYQKYPVK.Y	Intelectin-1 (ITLN-1) (Endothelial lectin HL-1) (Galactofuranose-binding lectin) (Intestinal lactoferrin receptor) (Omentin)	ITLN1 INTL ITLN LFR UNQ640/PRO1270	Homo sapiens (Human)	Q8WWA0|ITLN1_HUMAN	512	561	Y	61.2	25	5.8	987.197	3	95.72	102360	1	33311	2	2	169	193			ITLN1_HUMAN	Q8WWA0	313
2959.27	2959.29	0.01	K.KPEDWDEEMDGEWEPPVIQNPEYK.G	Calreticulin (CRP55) (Calregulin) (Endoplasmic reticulum resident protein 60) (ERp60) (HACBP) (grp60)	CALR CRTC	Homo sapiens (Human)	P27797|CALR_HUMAN	424	527	Y	25.31	24	7.6	987.448	3	78.86	17513	1	27869	1	1	249	272			CALR_HUMAN	P27797	417
2960.27	2960.41	0.13	K.YDLDFKSPDDPSRYISPDQLADLYK.S	Alpha-enolase (EC 4.2.1.11) (2-phospho-D-glycerate hydro-lyase) (C-myc promoter-binding protein) (Enolase 1) (MBP-1) (MPB-1) (Non-neural enolase) (NNE) (Phosphopyruvate hydratase) (Plasminogen-binding protein)	ENO1 ENO1L1 MBPB1 MPB1	Homo sapiens (Human)	P06733|ENOA_HUMAN	34	40	Y	88.74	25	3.6	741.115	4	84.8	371420	1	29879	2	2	257	281			ENOA_HUMAN	P06733	434
3082.47	3081.6	0.88	K.SKPELPPGLSPEATAPVTPSRPEGGEPGLSK.T	Partner of Y14 and mago (PYM homolog 1 exon junction complex-associated factor) (Protein wibg homolog)	PYM1 PYM WIBG	Homo sapiens (Human)	Q9BRP8|PYM1_HUMAN	850	847	Y	52.03	31	-14	771.4	4	61.7	43903	1	21480	1	1	55	85			PYM1_HUMAN	Q9BRP8	204
3084.47	3084.4	0.08	K.TEVEETAGSVPAEELVEMDAEPQEAEPAK.E	A-kinase anchor protein 12 (AKAP-12) (A-kinase anchor protein 250 kDa) (AKAP 250) (Gravin) (Myasthenia gravis autoantigen)	AKAP12 AKAP250	Homo sapiens (Human)	Q02952|AKA12_HUMAN	709	683	Y	53.66	29	0.4	1543.21	2	75.25	0	1	26531	0	0	433	461			AKA12_HUMAN	Q02952	1782
3098.47	3098.54	0.06	K.YTLPPGVDPTQ(+.98)VSSSLSPEGTLTVEAPMPK.L	Heat shock protein beta-1 (HspB1) (28 kDa heat shock protein) (Estrogen-regulated 24 kDa protein) (Heat shock 27 kDa protein) (HSP 27) (Stress-responsive protein 27) (SRP27)	HSPB1 HSP27 HSP28	Homo sapiens (Human)	P04792|HSPB1_HUMAN	103	220	Y	72.52	30	10.5	1550.3	2	89.92	0	1	31573	0	0	142	171	Deamidation (NQ)	Q11:Deamidation (NQ):1000.00	HSPB1_HUMAN	P04792	205
3100.47	3100.47	0	R.VITNQYNNPAGLYSSENISNFNNALESK.T	PDZ and LIM domain protein 1 (C-terminal LIM domain protein 1) (Elfin) (LIM domain protein CLP-36)	PDLIM1 CLIM1 CLP36	Homo sapiens (Human)	O00151|PDLI1_HUMAN	199	301	Y	95.32	28	-3.5	1551.25	2	78.66	122910	1	27786	1	1	139	166			PDLI1_HUMAN	O00151	329
3101.47	3101.4	0.07	K.FWEVISDEHGIDPTGTYHGDSDLQLDR.I	Tubulin beta chain (Tubulin beta-5 chain)	TUBB TUBB5 OK/SW-cl.56	Homo sapiens (Human)	P07437|TBB5_HUMAN	30	78	Y	60.86	27	1	776.362	4	76.39	111400	1	26949	1	1	20	46			TBB5_HUMAN	P07437	444
3102.47	3102.42	0.06	R.ELLTTMGDRFTDEEVDEMYREAPIDK.K	Myosin regulatory light polypeptide 9 (20 kDa myosin light chain) (LC20) (MLC-2C) (Myosin RLC) (Myosin regulatory light chain 2, smooth muscle isoform) (Myosin regulatory light chain 9) (Myosin regulatory light chain MRLC1)	MYL9 MLC2 MRLC1 MYRL2	Homo sapiens (Human)	P24844|MYL9_HUMAN	75	395	Y	26.32	26	3.2	776.617	4	82.72	31231	1	29172	1	1	125	150			MYL9_HUMAN	P24844	172
3121.47	3120.55	0.93	K.AAQAGVAVGDWVLSIDGENAGSLTHIEAQNK.I	PDZ and LIM domain protein 7 (LIM mineralization protein) (LMP) (Protein enigma)	PDLIM7 ENIGMA	Homo sapiens (Human)	Q9NR12|PDLI7_HUMAN	166	140	Y	25.67	31	4.1	1561.29	2	91.34	54975	1	31994	1	1	39	69			PDLI7_HUMAN	Q9NR12	457
3122.47	3122.44	0.03	K.TEQGGAHFSVSSLAEGSVTSVGSVN(+.98)PAEN(+.98)FR.V	X-ray repair cross-complementing protein 5 (EC 3.6.4.-) (86 kDa subunit of Ku antigen) (ATP-dependent DNA helicase 2 subunit 2) (ATP-dependent DNA helicase II 80 kDa subunit) (CTC box-binding factor 85 kDa subunit) (CTC85) (CTCBF) (DNA repair protein XRCC5) (Ku80) (Ku86) (Lupus Ku autoantigen protein p86) (Nuclear factor IV) (Thyroid-lupus autoantigen) (TLAA) (X-ray repair complementing defective…	XRCC5 G22P2	Homo sapiens (Human)	P13010|XRCC5_HUMAN	179	182	Y	34.17	31	12.8	1041.84	3	79.69	44805	1	28125	1	1	569	599	Deamidation (NQ)	N25:Deamidation (NQ):48.95;N29:Deamidation (NQ):43.47	XRCC5_HUMAN	P13010	732

## Sheet: Short_Peptide_Library
MALDI_mass	ESI_mass	Distance	Peptide	Protein.names	Gene.Names	Organism	Protein Accession	Protein Group	Protein ID	Unique	-10lgP	Length.x	ppm	m/z	z	RT	Area OV-Bharti-Health	Fraction	Scan	#Feature	#Feature OV-Bharti-Health	Start	End	PTM	AScore	Accession	Uniprot	Length.y
794.476	794.465	0.01	K.IIAPPER.K	Actin, aortic smooth muscle (EC 3.6.4.-) (Alpha-actin-2) (Cell growth-inhibiting gene 46 protein) [Cleaved into: Actin, aortic smooth muscle, intermediate form]	ACTA2 ACTSA ACTVS GIG46	Homo sapiens (Human)	P62736|ACTA_HUMAN	5	69	N	48.97	7	-2.3	398.241	2	26.14	371000	1	6963	1	1	331	337			ACTA_HUMAN	P62736	377
1197.68	1197.7	0.02	R.AVFPSIVGRPR.H	Actin, aortic smooth muscle (EC 3.6.4.-) (Alpha-actin-2) (Cell growth-inhibiting gene 46 protein) [Cleaved into: Actin, aortic smooth muscle, intermediate form]	ACTA2 ACTSA ACTVS GIG46	Homo sapiens (Human)	P62736|ACTA_HUMAN	5	69	N	75.11	11	-1.2	599.859	2	52.18	28577000	1	17776	2	2	31	41			ACTA_HUMAN	P62736	377
1789.88	1789.88	0.01	K.SYELPDGQVITIGNER.F	Actin, aortic smooth muscle (EC 3.6.4.-) (Alpha-actin-2) (Cell growth-inhibiting gene 46 protein) [Cleaved into: Actin, aortic smooth muscle, intermediate form]	ACTA2 ACTSA ACTVS GIG46	Homo sapiens (Human)	P62736|ACTA_HUMAN	5	69	N	94.58	16	-0.2	895.954	2	72.16	11780000	1	25404	4	4	241	256			ACTA_HUMAN	P62736	377
1790.88	1790.87	0.01	K.SYELPDGQ(+.98)VITIGNER.F	Actin, aortic smooth muscle (EC 3.6.4.-) (Alpha-actin-2) (Cell growth-inhibiting gene 46 protein) [Cleaved into: Actin, aortic smooth muscle, intermediate form]	ACTA2 ACTSA ACTVS GIG46	Homo sapiens (Human)	P62736|ACTA_HUMAN	5	69	N	78.49	16	9.9	896.455	2	68.79	0	1	24163	0	0	241	256	Deamidation (NQ)	Q8:Deamidation (NQ):71.27	ACTA_HUMAN	P62736	377
1959.88	1959.9	0.03	K.YPIEHGIITNWDDMEK.I	Actin, aortic smooth muscle (EC 3.6.4.-) (Alpha-actin-2) (Cell growth-inhibiting gene 46 protein) [Cleaved into: Actin, aortic smooth muscle, intermediate form]	ACTA2 ACTSA ACTVS GIG46	Homo sapiens (Human)	P62736|ACTA_HUMAN	5	69	N	80.88	16	-0.7	980.963	2	67.21	689850	1	23564	2	2	71	86			ACTA_HUMAN	P62736	377
2214.08	2214.06	0.01	K.DLYANTVLSGGTTMYPGIADR.M	Actin, cytoplasmic 2 (EC 3.6.4.-) (Gamma-actin) [Cleaved into: Actin, cytoplasmic 2, N-terminally processed]	ACTG1 ACTG	Homo sapiens (Human)	P63261|ACTG_HUMAN	11	73	Y	99.82	21	1.1	1108.05	2	80.74	4560200	1	28482	2	2	292	312			ACTG_HUMAN	P63261	375
2743.27	2743.4	0.13	K.RGILTLKYPIEHGIVTNWDDM(+15.99)EK.I	Actin, cytoplasmic 2 (EC 3.6.4.-) (Gamma-actin) [Cleaved into: Actin, cytoplasmic 2, N-terminally processed]	ACTG1 ACTG	Homo sapiens (Human)	P63261|ACTG_HUMAN	11	73	Y	42.69	23	12.4	549.697	5	80.54	0	1	28451	0	0	62	84	Oxidation (M)	M21:Oxidation (M):1000.00	ACTG_HUMAN	P63261	375
1750.88	1750.89	0.02	K.ILAGDKNYITMDELR.R	Alpha-actinin-1 (Alpha-actinin cytoskeletal isoform) (F-actin cross-linking protein) (Non-muscle alpha-actinin-1)	ACTN1	Homo sapiens (Human)	P12814|ACTN1_HUMAN	59	7	Y	35.2	15	-1.3	876.457	2	62.97	38830	1	22056	1	1	835	849			ACTN1_HUMAN	P12814	892
1960.88	1960.91	0.03	R.DQALTEEHARQQHNER.L	Alpha-actinin-1 (Alpha-actinin cytoskeletal isoform) (F-actin cross-linking protein) (Non-muscle alpha-actinin-1)	ACTN1	Homo sapiens (Human)	P12814|ACTN1_HUMAN	59	7	Y	16.26	16	9.4	981.476	2	42.12	163520	1	13743	1	1	615	630			ACTN1_HUMAN	P12814	892
986.476	986.464	0.01	R.HNPVFGVMS	Actin-related protein 3 (Actin-like protein 3)	ACTR3 ARP3	Homo sapiens (Human)	P61158|ARP3_HUMAN	549	488	Y	39.61	9	-0.6	494.241	2	52.66	32502	1	18007	1	1	410	418			ARP3_HUMAN	P61158	418
1755.88	1755.87	0	K.NIVLSGGSTMFRDFGR.R	Actin-related protein 3 (Actin-like protein 3)	ACTR3 ARP3	Homo sapiens (Human)	P61158|ARP3_HUMAN	549	488	Y	40.19	16	0.9	586.302	3	74.44	74854	1	26240	1	1	318	333			ARP3_HUMAN	P61158	418
974.476	974.474	0	K.GDMDISLPK.V	Neuroblast differentiation-associated protein AHNAK (Desmoyokin)	AHNAK PM227	Homo sapiens (Human)	Q09666|AHNK_HUMAN	7	20	Y	28.4	9	8.1	488.251	2	52.71	63233	1	17966	1	1	4609	4617			AHNK_HUMAN	Q09666	5890
1242.68	1242.66	0.01	K.ISMPDVNLNLK.G	Neuroblast differentiation-associated protein AHNAK (Desmoyokin)	AHNAK PM227	Homo sapiens (Human)	Q09666|AHNK_HUMAN	7	20	Y	15.23	11	-14.4	622.333	2	73.56	70291	1	25935	1	1	2184	2194			AHNK_HUMAN	Q09666	5890
1831.88	1831.87	0.01	R.DDGVFVQEVTQNSPAAR.T	Neuroblast differentiation-associated protein AHNAK (Desmoyokin)	AHNAK PM227	Homo sapiens (Human)	Q09666|AHNK_HUMAN	7	20	Y	78.09	17	-0.5	916.946	2	60.93	131920	1	21245	1	1	29	45			AHNK_HUMAN	Q09666	5890
878.476	879.434	0.96	K.AEFAEVSK.L	Albumin	ALB GIG20 GIG42 PRO0903 PRO1708 PRO2044 PRO2619 PRO2675 UNQ696/PRO1341	Homo sapiens (Human)	P02768|ALBU_HUMAN	23	30	Y	56.53	8	-3.1	440.725	2	23.24	3448300	1	5851	1	1	250	257			ALBU_HUMAN	P02768	609
983.476	983.481	0	K.TYETTLEK.C	Albumin	ALB GIG20 GIG42 PRO0903 PRO1708 PRO2044 PRO2619 PRO2675 UNQ696/PRO1341	Homo sapiens (Human)	P02768|ALBU_HUMAN	23	30	Y	48.57	8	-2.1	492.749	2	22.66	345850	1	5745	1	1	376	383			ALBU_HUMAN	P02768	609
1741.88	1741.89	0.01	R.HPYFYAPELLFFAK.R	Albumin	ALB GIG20 GIG42 PRO0903 PRO1708 PRO2044 PRO2619 PRO2675 UNQ696/PRO1341	Homo sapiens (Human)	P02768|ALBU_HUMAN	23	30	Y	86.29	14	5.3	581.642	3	98.69	20838	1	34289	1	1	170	183			ALBU_HUMAN	P02768	609
1267.68	1267.71	0.03	K.NMVPQQALVIR.N	Sodium/potassium-transporting ATPase subunit alpha-1 (Na(+)/K(+) ATPase alpha-1 subunit) (EC 7.2.2.13) (Sodium pump subunit alpha-1)	ATP1A1	Homo sapiens (Human)	P05023|AT1A1_HUMAN	106	38	N	74.02	11	-1.2	634.863	2	60.44	41753	1	21073	1	1	163	173			AT1A1_HUMAN	P05023	1023
1341.68	1341.67	0.01	R.DAKACVVHGSDLK.D	Sodium/potassium-transporting ATPase subunit alpha-1 (Na(+)/K(+) ATPase alpha-1 subunit) (EC 7.2.2.13) (Sodium pump subunit alpha-1)	ATP1A1	Homo sapiens (Human)	P05023|AT1A1_HUMAN	106	38	Y	16.93	13	12.3	448.239	3	40.28	9217.2	1	12959	1	1	659	671			AT1A1_HUMAN	P05023	1023
1476.68	1476.69	0.01	K.IRDEMVATEQ(+.98)ER.T	Sarcoplasmic/endoplasmic reticulum calcium ATPase 2 (SERCA2) (SR Ca(2+)-ATPase 2) (EC 7.2.2.10) (Calcium pump 2) (Calcium-transporting ATPase sarcoplasmic reticulum type, slow twitch skeletal muscle isoform) (Endoplasmic reticulum class 1/2 Ca(2+) ATPase)	ATP2A2 ATP2B	Homo sapiens (Human)	P16615|AT2A2_HUMAN	359	274	Y	17.89	12	8.4	739.361	2	16.26	3541.1	1	3348	1	1	235	246	Deamidation (NQ)	Q10:Deamidation (NQ):1000.00	AT2A2_HUMAN	P16615	1042
1836.88	1836.88	0	K.AFTGREFDELNPSAQR.D	Sarcoplasmic/endoplasmic reticulum calcium ATPase 2 (SERCA2) (SR Ca(2+)-ATPase 2) (EC 7.2.2.10) (Calcium pump 2) (Calcium-transporting ATPase sarcoplasmic reticulum type, slow twitch skeletal muscle isoform) (Endoplasmic reticulum class 1/2 Ca(2+) ATPase)	ATP2A2 ATP2B	Homo sapiens (Human)	P16615|AT2A2_HUMAN	359	274	Y	55.61	16	0	613.302	3	53.16	0	1	18243	0	0	651	666			AT2A2_HUMAN	P16615	1042
1837.88	1837.86	0.02	K.AFTGREFDELN(+.98)PSAQR.D	Sarcoplasmic/endoplasmic reticulum calcium ATPase 2 (SERCA2) (SR Ca(2+)-ATPase 2) (EC 7.2.2.10) (Calcium pump 2) (Calcium-transporting ATPase sarcoplasmic reticulum type, slow twitch skeletal muscle isoform) (Endoplasmic reticulum class 1/2 Ca(2+) ATPase)	ATP2A2 ATP2B	Homo sapiens (Human)	P16615|AT2A2_HUMAN	359	274	Y	38.36	16	12.6	613.638	3	53.19	10207	1	18243	1	1	651	666	Deamidation (NQ)	N11:Deamidation (NQ):42.68	AT2A2_HUMAN	P16615	1042
1183.08	1183.49	0.41	R.GETESEEFEK.L	Caldesmon (CDM)	CALD1 CAD CDM	Homo sapiens (Human)	Q05682|CALD1_HUMAN	16	15	Y	44.26	10	-2.2	592.753	2	19.3	178030	1	4478	1	1	544	553			CALD1_HUMAN	Q05682	793
1655.88	1655.87	0	K.QKQQEAALELEELK.K	Caldesmon (CDM)	CALD1 CAD CDM	Homo sapiens (Human)	Q05682|CALD1_HUMAN	16	15	Y	59.44	14	2.2	552.969	3	51.61	0	1	17599	0	0	556	569			CALD1_HUMAN	Q05682	793
1818.88	1818.88	0	K.RGSIGENQVEVM(+15.99)VEEK.T	Caldesmon (CDM)	CALD1 CAD CDM	Homo sapiens (Human)	Q05682|CALD1_HUMAN	16	15	Y	20.85	16	-6	910.445	2	37.76	0	1	11796	0	0	200	215	Oxidation (M)	M12:Oxidation (M):1000.00	CALD1_HUMAN	Q05682	793
1651.88	1651.86	0.01	R.GQAAVQQLQAEGLSPR.F	Carbonyl reductase [NADPH] 1 (EC 1.1.1.184) (15-hydroxyprostaglandin dehydrogenase [NADP(+)]) (EC 1.1.1.196, EC 1.1.1.197) (20-beta-hydroxysteroid dehydrogenase) (Alcohol dehydrogenase [NAD(P)+] CBR1) (EC 1.1.1.71) (NADPH-dependent carbonyl reductase 1) (Prostaglandin 9-ketoreductase) (PG-9-KR) (Prostaglandin-E(2) 9-reductase) (EC 1.1.1.189) (Short chain dehydrogenase/reductase family 21C member …	CBR1 CBR CRN SDR21C1	Homo sapiens (Human)	P16152|CBR1_HUMAN	299	410	Y	78.41	16	-1.6	826.942	2	50.96	68895	1	17360	1	1	43	58			CBR1_HUMAN	P16152	277
1654.88	1654.82	0.06	R.GQ(+.98)AAVQ(+.98)Q(+.98)LQAEGLSPR.F	Carbonyl reductase [NADPH] 1 (EC 1.1.1.184) (15-hydroxyprostaglandin dehydrogenase [NADP(+)]) (EC 1.1.1.196, EC 1.1.1.197) (20-beta-hydroxysteroid dehydrogenase) (Alcohol dehydrogenase [NAD(P)+] CBR1) (EC 1.1.1.71) (NADPH-dependent carbonyl reductase 1) (Prostaglandin 9-ketoreductase) (PG-9-KR) (Prostaglandin-E(2) 9-reductase) (EC 1.1.1.189) (Short chain dehydrogenase/reductase family 21C member …	CBR1 CBR CRN SDR21C1	Homo sapiens (Human)	P16152|CBR1_HUMAN	299	410	Y	31.55	16	-5.1	828.415	2	49.65	397260	1	17353	1	1	43	58	Deamidation (NQ)	Q2:Deamidation (NQ):59.53;Q6:Deamidation (NQ):22.45;Q7:Deamidation (NQ):11.10	CBR1_HUMAN	P16152	277
1507.68	1507.68	0	K.VSEADSSNADWVTK.Q	Complement factor B (EC 3.4.21.47) (C3/C5 convertase) (Glycine-rich beta glycoprotein) (GBG) (PBF2) (Properdin factor B) [Cleaved into: Complement factor B Ba fragment; Complement factor B Bb fragment]	CFB BF BFD	Homo sapiens (Human)	P00751|CFAB_HUMAN	596	911	Y	67.97	14	6.1	754.855	2	36.72	0	1	11370	0	0	324	337			CFAB_HUMAN	P00751	764
1508.68	1508.66	0.01	K.VSEADSSN(+.98)ADWVTK.Q	Complement factor B (EC 3.4.21.47) (C3/C5 convertase) (Glycine-rich beta glycoprotein) (GBG) (PBF2) (Properdin factor B) [Cleaved into: Complement factor B Ba fragment; Complement factor B Bb fragment]	CFB BF BFD	Homo sapiens (Human)	P00751|CFAB_HUMAN	596	911	Y	26.88	14	11.4	755.351	2	36.78	82888	1	11370	1	1	324	337	Deamidation (NQ)	N8:Deamidation (NQ):1000.00	CFAB_HUMAN	P00751	764
888.476	888.466	0.01	K.SEISNIAR.V	Calcium-activated chloride channel regulator 1 (EC 3.4.-.-) (Calcium-activated chloride channel family member 1) (hCLCA1) (Calcium-activated chloride channel protein 1) (CaCC-1) (hCaCC-1)	CLCA1 CACC1	Homo sapiens (Human)	A8K7I4|CLCA1_HUMAN	124	56	Y	42.42	8	-2.8	445.241	2	25.19	280280	1	6589	2	2	854	861			CLCA1_HUMAN	A8K7I4	914
1210.68	1210.67	0.01	R.IHLTPDFIAGK.K	Calcium-activated chloride channel regulator 1 (EC 3.4.-.-) (Calcium-activated chloride channel family member 1) (hCLCA1) (Calcium-activated chloride channel protein 1) (CaCC-1) (hCaCC-1)	CLCA1 CACC1	Homo sapiens (Human)	A8K7I4|CLCA1_HUMAN	124	56	Y	52.52	11	-1.2	404.566	3	60.55	110050	1	21096	1	1	132	142			CLCA1_HUMAN	A8K7I4	914
1295.68	1295.66	0.01	K.LLYNNVSNFGR.L	Clathrin heavy chain 1 (Clathrin heavy chain on chromosome 17) (CLH-17)	CLTC CLH17 CLTCL2 KIAA0034	Homo sapiens (Human)	Q00610|CLH1_HUMAN	129	93	Y	67.77	11	-1.7	648.84	2	56.22	171740	1	19420	1	1	1216	1226			CLH1_HUMAN	Q00610	1675
2741.27	2741.2	0.07	K.ADDPSSYMEVVQAAN(+.98)TSGN(+.98)WEELVK.Y	Clathrin heavy chain 1 (Clathrin heavy chain on chromosome 17) (CLH-17)	CLTC CLH17 CLTCL2 KIAA0034	Homo sapiens (Human)	Q00610|CLH1_HUMAN	129	93	Y	41.24	25	18.8	1371.64	2	91.29	19611	1	31992	1	1	1131	1155	Deamidation (NQ)	N15:Deamidation (NQ):7.77;N19:Deamidation (NQ):0.00	CLH1_HUMAN	Q00610	1675
1552.68	1552.77	0.09	K.STGGISVPGPMGPSGPR.G	Collagen alpha-1(I) chain (Alpha-1 type I collagen)	COL1A1	Homo sapiens (Human)	P02452|CO1A1_HUMAN	60	150	Y	81.67	17	-2	777.393	2	54.62	1420900	1	18766	1	1	171	187			CO1A1_HUMAN	P02452	1464
1849.88	1849.87	0.01	K.GESGPSGPAGPTGARGAPGDR.G	Collagen alpha-1(I) chain (Alpha-1 type I collagen)	COL1A1	Homo sapiens (Human)	P02452|CO1A1_HUMAN	60	150	Y	17.66	21	-7.6	370.98	5	112.34	0	1	37787	0	0	782	802			CO1A1_HUMAN	P02452	1464
783.476	783.435	0.04	K.EGLRGPR.G	Collagen alpha-2(I) chain (Alpha-2 type I collagen)	COL1A2	Homo sapiens (Human)	P08123|CO1A2_HUMAN	52	132	Y	34.57	7	-2.7	392.726	2	13.19	51991	1	2139	1	1	816	822			CO1A2_HUMAN	P08123	1366
839.476	839.461	0.02	R.GVVGPQGAR.G	Collagen alpha-2(I) chain (Alpha-2 type I collagen)	COL1A2	Homo sapiens (Human)	P08123|CO1A2_HUMAN	52	132	Y	57.2	9	-3.8	420.738	2	15.51	2844600	1	3021	1	1	157	165			CO1A2_HUMAN	P08123	1366
867.476	867.456	0.02	R.GPSGPQGIR.G	Collagen alpha-2(I) chain (Alpha-2 type I collagen)	COL1A2	Homo sapiens (Human)	P08123|CO1A2_HUMAN	52	132	Y	72.62	9	-3.5	434.736	2	16.38	534180	1	3359	1	1	997	1005			CO1A2_HUMAN	P08123	1366
894.476	894.456	0.02	R.GPAGPSGPAGK.D	Collagen alpha-2(I) chain (Alpha-2 type I collagen)	COL1A2	Homo sapiens (Human)	P08123|CO1A2_HUMAN	52	132	Y	74.88	11	-3.6	448.236	2	12.97	82988	1	2027	1	1	1054	1064			CO1A2_HUMAN	P08123	1366
909.476	909.467	0.01	R.GHNGLDGLK.G	Collagen alpha-2(I) chain (Alpha-2 type I collagen)	COL1A2	Homo sapiens (Human)	P08123|CO1A2_HUMAN	52	132	Y	16.67	9	9.6	455.747	2	23.19	15756	1	5824	1	1	181	189			CO1A2_HUMAN	P08123	1366
1220.68	1220.65	0.03	R.GLPGSPGNIGPAGK.E	Collagen alpha-2(I) chain (Alpha-2 type I collagen)	COL1A2	Homo sapiens (Human)	P08123|CO1A2_HUMAN	52	132	Y	18.53	14	-1.6	407.892	3	36.66	57691	1	11198	1	1	451	464			CO1A2_HUMAN	P08123	1366
1773.88	1773.91	0.04	R.VAVVQYSGTGQQRPER.A	Collagen alpha-1(VI) chain	COL6A1	Homo sapiens (Human)	P12109|CO6A1_HUMAN	42	43	Y	75.38	16	-2	887.966	2	28.53	3688400	1	7943	2	2	873	888			CO6A1_HUMAN	P12109	1028
1774.88	1774.9	0.02	R.VAVVQ(+.98)YSGTGQQRPER.A	Collagen alpha-1(VI) chain	COL6A1	Homo sapiens (Human)	P12109|CO6A1_HUMAN	42	43	Y	59.66	16	8.8	592.647	3	28.49	0	1	7950	0	0	873	888	Deamidation (NQ)	Q5:Deamidation (NQ):27.42	CO6A1_HUMAN	P12109	1028
859.076	859.404	0.33	R.DDDLNLR.A	Collagen alpha-2(VI) chain	COL6A2	Homo sapiens (Human)	P12110|CO6A2_HUMAN	24	58	Y	43.4	7	-2.2	430.71	2	30.22	155890	1	8694	1	1	739	745			CO6A2_HUMAN	P12110	1019
1213.68	1213.68	0.01	R.LFAVAPNQNLK.E	Collagen alpha-2(VI) chain	COL6A2	Homo sapiens (Human)	P12110|CO6A2_HUMAN	24	58	Y	70.97	11	-1.9	607.85	2	53.4	809030	1	18319	1	1	187	197			CO6A2_HUMAN	P12110	1019
1529.68	1529.68	0	K.DYDSLAQPGFFDR.F	Collagen alpha-2(VI) chain	COL6A2	Homo sapiens (Human)	P12110|CO6A2_HUMAN	24	58	Y	86.32	13	-0.5	765.85	2	71.16	475050	1	25054	1	1	1001	1013			CO6A2_HUMAN	P12110	1019
1967.08	1967.13	0.06	K.NFVINVVNRLGAIAKDPK.S	Collagen alpha-2(VI) chain	COL6A2	Homo sapiens (Human)	P12110|CO6A2_HUMAN	24	58	Y	80.01	18	3.8	656.723	3	88.84	345920	1	31215	3	3	636	653			CO6A2_HUMAN	P12110	1019
2025.08	2025.11	0.04	R.AREEGIRLFAVAPNQNLK.E	Collagen alpha-2(VI) chain	COL6A2	Homo sapiens (Human)	P12110|CO6A2_HUMAN	24	58	Y	62.56	18	0.2	507.288	4	60.82	429120	1	21185	2	2	180	197			CO6A2_HUMAN	P12110	1019
848.476	848.476	0	K.LVDFLSR.G	Collagen alpha-3(VI) chain	COL6A3	Homo sapiens (Human)	P12111|CO6A3_HUMAN	3	18	Y	51.94	7	-1.3	425.247	2	58.33	53518	1	20234	1	1	2698	2704			CO6A3_HUMAN	P12111	3177
1706.88	1706.88	0.01	R.VAVVTYNNEVTTEIR.F	Collagen alpha-3(VI) chain	COL6A3	Homo sapiens (Human)	P12111|CO6A3_HUMAN	3	18	Y	87.53	15	-1.2	854.452	2	58.38	192170	1	20260	1	1	2445	2459			CO6A3_HUMAN	P12111	3177
1795.88	1795.95	0.07	R.FDEHQSKPEILNLVK.R	Collagen alpha-3(VI) chain	COL6A3	Homo sapiens (Human)	P12111|CO6A3_HUMAN	3	18	Y	91.32	15	-0.7	599.659	3	59.39	615400	1	20656	3	3	890	904			CO6A3_HUMAN	P12111	3177
1930.88	1930.96	0.08	R.NMRSQHPYVLTEDTLK.V	Collagen alpha-3(VI) chain	COL6A3	Homo sapiens (Human)	P12111|CO6A3_HUMAN	3	18	Y	26.09	16	1.5	483.75	4	43.48	36352	1	14219	1	1	1916	1931			CO6A3_HUMAN	P12111	3177
2226.08	2226.1	0.02	R.DVVFLIDGSQSAGPEFQYVR.T	Collagen alpha-3(VI) chain	COL6A3	Homo sapiens (Human)	P12111|CO6A3_HUMAN	3	18	Y	60.72	20	3.5	1114.06	2	90.04	30598	1	31607	1	1	1233	1252			CO6A3_HUMAN	P12111	3177
2227.08	2227.08	0	R.DVVFLIDGSQ(+.98)SAGPEFQYVR.T	Collagen alpha-3(VI) chain	COL6A3	Homo sapiens (Human)	P12111|CO6A3_HUMAN	3	18	Y	32.77	20	10.7	1114.56	2	90.05	139140	1	31607	1	1	1233	1252	Deamidation (NQ)	Q10:Deamidation (NQ):34.75	CO6A3_HUMAN	P12111	3177
1208.68	1208.64	0.04	R.EPVVTLEGHTK.R	Coronin-1A (Coronin-like protein A) (Clipin-A) (Coronin-like protein p57) (Tryptophan aspartate-containing coat protein) (TACO)	CORO1A CORO1	Homo sapiens (Human)	P31146|COR1A_HUMAN	608	673	Y	22.41	11	-13.4	605.322	2	55.36	54925	1	18931	1	1	122	132			COR1A_HUMAN	P31146	461
1501.68	1501.7	0.03	R.AAPEASGTPSSDAVSR.L	Coronin-1A (Coronin-like protein A) (Clipin-A) (Coronin-like protein p57) (Tryptophan aspartate-containing coat protein) (TACO)	CORO1A CORO1	Homo sapiens (Human)	P31146|COR1A_HUMAN	608	673	Y	65.16	16	-3.3	751.859	2	22.6	110340	1	5620	1	1	417	432			COR1A_HUMAN	P31146	461
1543.88	1543.84	0.04	R.TIQNDIMLLQLSR.R	Cathepsin G (CG) (EC 3.4.21.20) [Cleaved into: Cathepsin G, C-terminal truncated form]	CTSG	Homo sapiens (Human)	P08311|CATG_HUMAN	314	481	Y	75.6	13	2.2	772.932	2	83.97	121280	1	29590	1	1	104	116			CATG_HUMAN	P08311	255
1559.88	1559.83	0.04	R.TIQNDIM(+15.99)LLQLSR.R	Cathepsin G (CG) (EC 3.4.21.20) [Cleaved into: Cathepsin G, C-terminal truncated form]	CTSG	Homo sapiens (Human)	P08311|CATG_HUMAN	314	481	Y	56.06	13	1.2	780.929	2	77.49	35508	1	27314	1	1	104	116	Oxidation (M)	M7:Oxidation (M):1000.00	CATG_HUMAN	P08311	255
993.476	993.513	0.04	R.AQYETIAAK.N	Desmin	DES	Homo sapiens (Human)	P17661|DESM_HUMAN	13	1	Y	69.79	9	-2.4	497.765	2	22.82	1024000	1	5696	1	1	279	287			DESM_HUMAN	P17661	470
1031.48	1031.54	0.06	R.TSGGAGGLGSLR.A	Desmin	DES	Homo sapiens (Human)	P17661|DESM_HUMAN	13	1	Y	82.55	12	-3.1	516.776	2	29.27	5154900	1	8200	1	1	59	70			DESM_HUMAN	P17661	470
1560.88	1560.85	0.02	R.RIESLNEEIAFLK.K	Desmin	DES	Homo sapiens (Human)	P17661|DESM_HUMAN	13	1	Y	75.78	13	0	521.293	3	73.52	83370	1	25926	2	2	228	240			DESM_HUMAN	P17661	470
1648.88	1648.89	0.02	R.INLPIQTYSALNFR.E	Desmin	DES	Homo sapiens (Human)	P17661|DESM_HUMAN	13	1	Y	84.65	14	3.5	825.461	2	87.71	741100	1	30832	1	1	416	429			DESM_HUMAN	P17661	470
2087.08	2087.08	0.01	R.TFGGAPGFPLGSPLSSPVFPR.A	Desmin	DES	Homo sapiens (Human)	P17661|DESM_HUMAN	13	1	Y	97.64	21	4.4	1044.56	2	97.74	4668400	1	33912	3	3	17	37			DESM_HUMAN	P17661	470
991.476	991.476	0	R.SLMSADNVR.Q	ATP-dependent RNA helicase DHX15 (EC 3.6.4.13) (ATP-dependent RNA helicase #46) (DEAH box protein 15) (Splicing factor Prp43) (hPrp43)	DHX15 DBP1 DDX15	Homo sapiens (Human)	O43143|DHX15_HUMAN	712	797	Y	16.86	9	8.7	496.752	2	30.98	0	1	8975	0	0	653	661			DHX15_HUMAN	O43143	795
1582.88	1582.88	0	R.ASTNAMLISAGLPPLK.A	ATP-dependent RNA helicase DHX15 (EC 3.6.4.13) (ATP-dependent RNA helicase #46) (DEAH box protein 15) (Splicing factor Prp43) (hPrp43)	DHX15 DBP1 DDX15	Homo sapiens (Human)	O43143|DHX15_HUMAN	712	797	Y	72.93	16	1.2	792.45	2	80.9	96458	1	28536	1	1	63	78			DHX15_HUMAN	O43143	795
838.476	838.444	0.03	K.EVSTYIK.K	Elongation factor 1-alpha 1 (EF-1-alpha-1) (Elongation factor Tu) (EF-Tu) (Eukaryotic elongation factor 1 A-1) (eEF1A-1) (Leukocyte receptor cluster member 7)	EEF1A1 EEF1A EF1A LENG7	Homo sapiens (Human)	P68104|EF1A1_HUMAN	90	121	Y	43.27	7	-1.8	420.23	2	25.61	345540	1	6751	1	1	173	179			EF1A1_HUMAN	P68104	462
1138.48	1138.53	0.06	K.FEKEAAEMGK.G	Elongation factor 1-alpha 1 (EF-1-alpha-1) (Elongation factor Tu) (EF-Tu) (Eukaryotic elongation factor 1 A-1) (eEF1A-1) (Leukocyte receptor cluster member 7)	EEF1A1 EEF1A EF1A LENG7	Homo sapiens (Human)	P68104|EF1A1_HUMAN	90	121	Y	20.81	10	11.7	570.283	2	41.24	43994	1	13244	1	1	42	51			EF1A1_HUMAN	P68104	462
1587.88	1587.87	0	K.THINIVVIGHVDSGK.S	Elongation factor 1-alpha 1 (EF-1-alpha-1) (Elongation factor Tu) (EF-Tu) (Eukaryotic elongation factor 1 A-1) (eEF1A-1) (Leukocyte receptor cluster member 7)	EEF1A1 EEF1A EF1A LENG7	Homo sapiens (Human)	P68104|EF1A1_HUMAN	90	121	Y	87.24	15	0.2	397.978	4	50.33	353540	1	17081	2	2	6	20			EF1A1_HUMAN	P68104	462
1273.68	1273.68	0	K.LEGHGLPAN(+.98)LPR.R	EH domain-containing protein 2 (PAST homolog 2)	EHD2 PAST2	Homo sapiens (Human)	Q9NZN4|EHD2_HUMAN	122	179	Y	37.1	12	7	637.854	2	43.21	162870	1	13904	1	1	517	528	Deamidation (NQ)	N9:Deamidation (NQ):1000.00	EHD2_HUMAN	Q9NZN4	543
1726.88	1726.88	0.01	K.LLEALDEM(+15.99)LTHDIAK.L	EH domain-containing protein 2 (PAST homolog 2)	EHD2 PAST2	Homo sapiens (Human)	Q9NZN4|EHD2_HUMAN	122	179	Y	31.24	15	1.8	576.638	3	76.54	37402	1	27011	1	1	378	392	Oxidation (M)	M8:Oxidation (M):1000.00	EHD2_HUMAN	Q9NZN4	543
1961.88	1961.89	0.01	K.DATNVGDEGGFAPN(+.98)ILEN(+.98)K.E	Alpha-enolase (EC 4.2.1.11) (2-phospho-D-glycerate hydro-lyase) (C-myc promoter-binding protein) (Enolase 1) (MBP-1) (MPB-1) (Non-neural enolase) (NNE) (Phosphopyruvate hydratase) (Plasminogen-binding protein)	ENO1 ENO1L1 MBPB1 MPB1	Homo sapiens (Human)	P06733|ENOA_HUMAN	34	40	Y	47.72	19	19.7	654.985	3	68.31	92757	1	23971	1	1	203	221	Deamidation (NQ)	N14:Deamidation (NQ):37.85;N18:Deamidation (NQ):26.52	ENOA_HUMAN	P06733	434
2742.27	2742.37	0.1	K.DATNVGDEGGFAPNILENKEGLELLK.T	Alpha-enolase (EC 4.2.1.11) (2-phospho-D-glycerate hydro-lyase) (C-myc promoter-binding protein) (Enolase 1) (MBP-1) (MPB-1) (Non-neural enolase) (NNE) (Phosphopyruvate hydratase) (Plasminogen-binding protein)	ENO1 ENO1L1 MBPB1 MPB1	Homo sapiens (Human)	P06733|ENOA_HUMAN	34	40	Y	62.74	26	3.7	915.139	3	87.71	39867	1	30840	1	1	203	228			ENOA_HUMAN	P06733	434
2960.27	2960.41	0.13	K.YDLDFKSPDDPSRYISPDQLADLYK.S	Alpha-enolase (EC 4.2.1.11) (2-phospho-D-glycerate hydro-lyase) (C-myc promoter-binding protein) (Enolase 1) (MBP-1) (MPB-1) (Non-neural enolase) (NNE) (Phosphopyruvate hydratase) (Plasminogen-binding protein)	ENO1 ENO1L1 MBPB1 MPB1	Homo sapiens (Human)	P06733|ENOA_HUMAN	34	40	Y	88.74	25	3.6	741.115	4	84.8	371420	1	29879	2	2	257	281			ENOA_HUMAN	P06733	434
870.476	870.481	0	R.SLQ(+.98)AVPGAK.D	Epiplakin (450 kDa epidermal antigen)	EPPK1 EPIPL	Homo sapiens (Human)	P58107|EPIPL_HUMAN	440	351	Y	15.19	9	-8.7	436.246	2	59.7	56289	1	20751	1	1	1131	1139	Deamidation (NQ)	Q3:Deamidation (NQ):1000.00	EPIPL_HUMAN	P58107	5088
1816.88	1816.95	0.07	R.AVPVWDVLASGYVSGAAR.E	Epiplakin (450 kDa epidermal antigen)	EPPK1 EPIPL	Homo sapiens (Human)	P58107|EPIPL_HUMAN	440	351	Y	46.94	18	4.2	909.489	2	93.64	108950	1	32834	1	1	4670	4687			EPIPL_HUMAN	P58107	5088
851.476	851.439	0.04	K.YQ(+.98)ISVNK.Y	Fibrinogen beta chain [Cleaved into: Fibrinopeptide B; Fibrinogen beta chain]	FGB	Homo sapiens (Human)	P02675|FIBB_HUMAN	49	57	Y	20.81	7	17.5	426.736	2	25.72	162800	1	6807	1	1	368	374	Deamidation (NQ)	Q2:Deamidation (NQ):42.89	FIBB_HUMAN	P02675	491
2126.08	2126.08	0	K.HQLYIDETVNSNIPTNLR.V	Fibrinogen beta chain [Cleaved into: Fibrinopeptide B; Fibrinogen beta chain]	FGB	Homo sapiens (Human)	P02675|FIBB_HUMAN	49	57	Y	73.89	18	0	709.703	3	65.22	165790	1	22825	1	1	179	196			FIBB_HUMAN	P02675	491
1052.48	1052.48	0	R.NDNDTFTVK.Y	Filamin-A (FLN-A) (Actin-binding protein 280) (ABP-280) (Alpha-filamin) (Endothelial actin-binding protein) (Filamin-1) (Non-muscle filamin)	FLNA FLN FLN1	Homo sapiens (Human)	P21333|FLNA_HUMAN	2	8	N	66.46	9	1.1	527.249	2	25.44	39463	1	6735	1	1	829	837			FLNA_HUMAN	P21333	2647
1375.68	1375.68	0	K.GEITGEVRM(+15.99)PSGK.V	Filamin-A (FLN-A) (Actin-binding protein 280) (ABP-280) (Alpha-filamin) (Endothelial actin-binding protein) (Filamin-1) (Non-muscle filamin)	FLNA FLN FLN1	Homo sapiens (Human)	P21333|FLNA_HUMAN	2	8	N	19.23	13	-1.3	459.568	3	21.45	82271	1	5199	1	1	1802	1814	Oxidation (M)	M9:Oxidation (M):1000.00	FLNA_HUMAN	P21333	2647
1749.88	1749.87	0	R.TFSVWYVPEVTGTHK.V	Filamin-A (FLN-A) (Actin-binding protein 280) (ABP-280) (Alpha-filamin) (Endothelial actin-binding protein) (Filamin-1) (Non-muscle filamin)	FLNA FLN FLN1	Homo sapiens (Human)	P21333|FLNA_HUMAN	2	8	Y	85.54	15	0.6	875.948	2	76.33	645980	1	26915	2	2	341	355			FLNA_HUMAN	P21333	2647
2199.08	2199.12	0.04	R.LVSNHSLHETSSVFVDSLTK.A	Filamin-A (FLN-A) (Actin-binding protein 280) (ABP-280) (Alpha-filamin) (Endothelial actin-binding protein) (Filamin-1) (Non-muscle filamin)	FLNA FLN FLN1	Homo sapiens (Human)	P21333|FLNA_HUMAN	2	8	Y	105.36	20	-0.4	734.05	3	60.61	911860	1	21116	3	3	2521	2540			FLNA_HUMAN	P21333	2647
2237.08	2237.27	0.19	R.LLGWIQNKLPQLPITNFSR.D	Filamin-A (FLN-A) (Actin-binding protein 280) (ABP-280) (Alpha-filamin) (Endothelial actin-binding protein) (Filamin-1) (Non-muscle filamin)	FLNA FLN FLN1	Homo sapiens (Human)	P21333|FLNA_HUMAN	2	8	Y	76.8	19	4.2	1119.65	2	98.27	91213	1	34121	2	2	172	190			FLNA_HUMAN	P21333	2647
2703.27	2703.39	0.12	K.N(+.98)GQHVASSPIPVVISQSEIGDASRVR.V	Filamin-A (FLN-A) (Actin-binding protein 280) (ABP-280) (Alpha-filamin) (Endothelial actin-binding protein) (Filamin-1) (Non-muscle filamin)	FLNA FLN FLN1	Homo sapiens (Human)	P21333|FLNA_HUMAN	2	8	Y	60.16	26	7.7	676.864	4	70.33	0	1	24749	0	0	2026	2051	Deamidation (NQ)	N1:Deamidation (NQ):0.00	FLNA_HUMAN	P21333	2647
976.476	976.461	0.01	K.YADQEVPR.S	Filamin-C (FLN-C) (FLNc) (ABP-280-like protein) (ABP-L) (Actin-binding-like protein) (Filamin-2) (Gamma-filamin)	FLNC ABPL FLN2	Homo sapiens (Human)	Q14315|FLNC_HUMAN	12	21	Y	57.99	8	-2.7	489.239	2	20.14	241360	1	4729	1	1	1519	1526			FLNC_HUMAN	Q14315	2725
1229.68	1229.68	0	K.ATIRPVFDPSK.V	Filamin-C (FLN-C) (FLNc) (ABP-280-like protein) (ABP-L) (Actin-binding-like protein) (Filamin-2) (Gamma-filamin)	FLNC ABPL FLN2	Homo sapiens (Human)	Q14315|FLNC_HUMAN	12	21	Y	39.97	11	-1.1	615.848	2	41.5	97526	1	13408	2	2	1147	1157			FLNC_HUMAN	Q14315	2725
1581.88	1581.88	0	K.SPFVVNVAPPLDLSK.I	Filamin-C (FLN-C) (FLNc) (ABP-280-like protein) (ABP-L) (Actin-binding-like protein) (Filamin-2) (Gamma-filamin)	FLNC ABPL FLN2	Homo sapiens (Human)	Q14315|FLNC_HUMAN	12	21	Y	83.97	15	3.4	791.952	2	85.58	121970	1	30137	1	1	954	968			FLNC_HUMAN	Q14315	2725
1979.08	1979.06	0.02	R.DAGEGLLTVQILDPEGKPK.K	Filamin-C (FLN-C) (FLNc) (ABP-280-like protein) (ABP-L) (Actin-binding-like protein) (Filamin-2) (Gamma-filamin)	FLNC ABPL FLN2	Homo sapiens (Human)	Q14315|FLNC_HUMAN	12	21	Y	85.99	19	1.3	660.697	3	79.01	164830	1	27905	2	2	1568	1586			FLNC_HUMAN	Q14315	2725
793.476	794.411	0.93	K.LTGMAFR.V	Glyceraldehyde-3-phosphate dehydrogenase (GAPDH) (EC 1.2.1.12) (Peptidyl-cysteine S-nitrosylase GAPDH) (EC 2.6.99.-)	GAPDH GAPD CDABP0047 OK/SW-cl.12	Homo sapiens (Human)	P04406|G3P_HUMAN	26	163	Y	62.08	7	-1.6	398.214	2	38.89	218220	1	12262	1	1	228	234			G3P_HUMAN	P04406	335
868.476	868.502	0.03	K.VIPELNGK.L	Glyceraldehyde-3-phosphate dehydrogenase (GAPDH) (EC 1.2.1.12) (Peptidyl-cysteine S-nitrosylase GAPDH) (EC 2.6.99.-)	GAPDH GAPD CDABP0047 OK/SW-cl.12	Homo sapiens (Human)	P04406|G3P_HUMAN	26	163	Y	58.74	8	-2.5	435.259	2	34.63	1282700	1	10466	1	1	220	227			G3P_HUMAN	P04406	335
2228.08	2228.1	0.02	R.VIISAPSADAPMFVM(+15.99)GVNHEK.Y	Glyceraldehyde-3-phosphate dehydrogenase (GAPDH) (EC 1.2.1.12) (Peptidyl-cysteine S-nitrosylase GAPDH) (EC 2.6.99.-)	GAPDH GAPD CDABP0047 OK/SW-cl.12	Homo sapiens (Human)	P04406|G3P_HUMAN	26	163	Y	73.18	21	-0.6	743.709	3	70.63	0	1	24851	0	0	119	139	Oxidation (M)	M15:Oxidation (M):29.32	G3P_HUMAN	P04406	335
1504.88	1504.81	0.06	K.GIQAEEILQTYLK.S	Guanylate-binding protein 1 (EC 3.6.1.-) (EC 3.6.5.-) (GTP-binding protein 1) (GBP-1) (HuGBP-1) (hGBP1) (Guanine nucleotide-binding protein 1) (Interferon-induced guanylate-binding protein 1)	GBP1	Homo sapiens (Human)	P32455|GBP1_HUMAN	860	1026	Y	70.09	13	4.5	753.421	2	88.74	10716	1	31158	1	1	454	466			GBP1_HUMAN	P32455	592
1922.88	1922.91	0.04	K.ESMTDAILQTDQTLTEK.E	Guanylate-binding protein 1 (EC 3.6.1.-) (EC 3.6.5.-) (GTP-binding protein 1) (GBP-1) (HuGBP-1) (hGBP1) (Guanine nucleotide-binding protein 1) (Interferon-induced guanylate-binding protein 1)	GBP1	Homo sapiens (Human)	P32455|GBP1_HUMAN	860	1026	Y	52.9	17	5	962.474	2	75.95	40159	1	27068	1	1	469	485			GBP1_HUMAN	P32455	592
1318.68	1318.69	0.01	K.AGALNSNDAFVLK.T	Gelsolin (AGEL) (Actin-depolymerizing factor) (ADF) (Brevin)	GSN	Homo sapiens (Human)	P06396|GELS_HUMAN	27	27	Y	78.92	13	-0.4	660.354	2	58.12	330190	1	20176	1	1	585	597			GELS_HUMAN	P06396	782
1978.08	1978.07	0	K.GGVASGFKHVVPNEVVVQR.L	Gelsolin (AGEL) (Actin-depolymerizing factor) (ADF) (Brevin)	GSN	Homo sapiens (Human)	P06396|GELS_HUMAN	27	27	Y	64.51	19	0.2	660.369	3	53.08	17700	1	18226	1	1	170	188			GELS_HUMAN	P06396	782
2078.08	2078.06	0.01	R.VPEARPNSMVVEHPEFLK.A	Gelsolin (AGEL) (Actin-depolymerizing factor) (ADF) (Brevin)	GSN	Homo sapiens (Human)	P06396|GELS_HUMAN	27	27	Y	39.59	18	-0.9	520.525	4	56.42	49838	1	19542	2	2	44	61			GELS_HUMAN	P06396	782
2872.27	2872.28	0	R.VPFDAATLHTSTAMAAQHGMDDDGTGQK.Q	Gelsolin (AGEL) (Actin-depolymerizing factor) (ADF) (Brevin)	GSN	Homo sapiens (Human)	P06396|GELS_HUMAN	27	27	Y	75.41	28	-1.8	958.435	3	56.84	159380	1	19698	2	2	420	447			GELS_HUMAN	P06396	782
2873.27	2873.26	0.01	R.VPFDAATLHTSTAMAAQ(+.98)HGMDDDGTGQK.Q	Gelsolin (AGEL) (Actin-depolymerizing factor) (ADF) (Brevin)	GSN	Homo sapiens (Human)	P06396|GELS_HUMAN	27	27	Y	43.23	28	9.1	958.774	3	56.82	0	1	19682	0	0	420	447	Deamidation (NQ)	Q17:Deamidation (NQ):16.72	GELS_HUMAN	P06396	782
1426.68	1426.71	0.03	R.MGPAMGPALGAGIER.M	Heterogeneous nuclear ribonucleoprotein M (hnRNP M)	HNRNPM HNRPM NAGR1	Homo sapiens (Human)	P52272|HNRPM_HUMAN	40	25	Y	83.23	15	-1	714.363	2	60.61	411610	1	21118	1	1	592	606			HNRPM_HUMAN	P52272	730
1458.68	1458.7	0.02	R.M(+15.99)GPAM(+15.99)GPALGAGIER.M	Heterogeneous nuclear ribonucleoprotein M (hnRNP M)	HNRNPM HNRPM NAGR1	Homo sapiens (Human)	P52272|HNRPM_HUMAN	40	25	Y	28.23	15	1.2	730.36	2	43.36	0	1	14175	0	0	592	606	Oxidation (M)	M1:Oxidation (M):1000.00;M5:Oxidation (M):1000.00	HNRPM_HUMAN	P52272	730
1158.48	1158.57	0.1	K.SKPAGSDGERR.G	Heterogeneous nuclear ribonucleoprotein U-like protein 2 (Scaffold-attachment factor A2) (SAF-A2)	HNRNPUL2 HNRPUL2	Homo sapiens (Human)	Q1KMD3|HNRL2_HUMAN	255	251	Y	21.86	11	-8.2	580.292	2	27.01	142940	1	7429	1	1	188	198			HNRL2_HUMAN	Q1KMD3	747
1182.08	1182.51	0.43	R.NYYGYQGYR	Heterogeneous nuclear ribonucleoprotein U-like protein 2 (Scaffold-attachment factor A2) (SAF-A2)	HNRNPUL2 HNRPUL2	Homo sapiens (Human)	Q1KMD3|HNRL2_HUMAN	255	251	Y	15.79	9	4.1	592.267	2	17.98	25448	1	4066	1	1	739	747			HNRL2_HUMAN	Q1KMD3	747
1030.48	1030.49	0.01	K.IYFMAGSSR.K	Endoplasmin (94 kDa glucose-regulated protein) (GRP-94) (Heat shock protein 90 kDa beta member 1) (Tumor rejection antigen 1) (gp96 homolog)	HSP90B1 GRP94 TRA1	Homo sapiens (Human)	P14625|ENPL_HUMAN	36	11	Y	34.63	9	-1.8	516.254	2	45.88	179930	1	15195	1	1	538	546			ENPL_HUMAN	P14625	803
1514.68	1514.7	0.03	K.IADDKYNDTFWK.E	Endoplasmin (94 kDa glucose-regulated protein) (GRP-94) (Heat shock protein 90 kDa beta member 1) (Tumor rejection antigen 1) (gp96 homolog)	HSP90B1 GRP94 TRA1	Homo sapiens (Human)	P14625|ENPL_HUMAN	36	11	Y	70.9	12	-2	758.361	2	49.86	135200	1	16876	2	2	475	486			ENPL_HUMAN	P14625	803
2727.27	2727.33	0.06	R.TDDEVVQREEEAIQLDGLNASQIR.E	Endoplasmin (94 kDa glucose-regulated protein) (GRP-94) (Heat shock protein 90 kDa beta member 1) (Tumor rejection antigen 1) (gp96 homolog)	HSP90B1 GRP94 TRA1	Homo sapiens (Human)	P14625|ENPL_HUMAN	36	11	Y	68.88	24	1.5	910.123	3	76.17	29376	1	26879	1	1	44	67			ENPL_HUMAN	P14625	803
1933.08	1933.01	0.07	K.DNHLLGTFDLTGIPPAPR.G	Endoplasmic reticulum chaperone BiP (EC 3.6.4.10) (78 kDa glucose-regulated protein) (GRP-78) (Binding-immunoglobulin protein) (BiP) (Heat shock protein 70 family protein 5) (HSP70 family protein 5) (Heat shock protein family A member 5) (Immunoglobulin heavy chain-binding protein)	HSPA5 GRP78	Homo sapiens (Human)	P11021|BIP_HUMAN	31	26	Y	81.54	18	0.9	967.516	2	84.45	309580	1	29767	2	2	475	492			BIP_HUMAN	P11021	654
2164.08	2163.98	0.09	R.IEIESFYEGEDFSETLTR.A	Endoplasmic reticulum chaperone BiP (EC 3.6.4.10) (78 kDa glucose-regulated protein) (GRP-78) (Binding-immunoglobulin protein) (BiP) (Heat shock protein 70 family protein 5) (HSP70 family protein 5) (Heat shock protein family A member 5) (Immunoglobulin heavy chain-binding protein)	HSPA5 GRP78	Homo sapiens (Human)	P11021|BIP_HUMAN	31	26	Y	72.01	18	2.3	1083.01	2	85.48	179890	1	30093	1	1	307	324			BIP_HUMAN	P11021	654
813.476	813.434	0.04	R.VQVSPER.T	Basement membrane-specific heparan sulfate proteoglycan core protein (HSPG) (Perlecan) (PLC) [Cleaved into: Endorepellin; LG3 peptide]	HSPG2	Homo sapiens (Human)	P98160|PGBM_HUMAN	38	24	Y	51.95	7	-7	407.724	2	15.41	0	1	2976	0	0	1958	1964			PGBM_HUMAN	P98160	4391
2082.88	2082.09	0.78	R.LLSGPYFWSLPSRFLGDK.V	Basement membrane-specific heparan sulfate proteoglycan core protein (HSPG) (Perlecan) (PLC) [Cleaved into: Endorepellin; LG3 peptide]	HSPG2	Homo sapiens (Human)	P98160|PGBM_HUMAN	38	24	Y	52.65	18	3.7	1042.06	2	99.38	0	1	34551	0	0	984	1001			PGBM_HUMAN	P98160	4391
701.276	701.407	0.13	R.NLGSIAK.M	Ras GTPase-activating-like protein IQGAP1 (p195)	IQGAP1 KIAA0051	Homo sapiens (Human)	P46940|IQGA1_HUMAN	128	96	Y	25.51	7	-2.8	351.712	2	19.45	12364	1	4486	1	1	1224	1230			IQGA1_HUMAN	P46940	1657
2054.08	2054.08	0	K.LEGVLAEVAQHYQDTLIR.A	Ras GTPase-activating-like protein IQGAP1 (p195)	IQGAP1 KIAA0051	Homo sapiens (Human)	P46940|IQGA1_HUMAN	128	96	Y	54.23	18	5	1028.06	2	90.05	164190	1	31601	3	3	568	585			IQGA1_HUMAN	P46940	1657
1301.68	1301.68	0.01	R.SVSLTGAPESVQK.A	Far upstream element-binding protein 2 (FUSE-binding protein 2) (KH type-splicing regulatory protein) (KSRP) (p75)	KHSRP FUBP2	Homo sapiens (Human)	Q92945|FUBP2_HUMAN	146	119	Y	63.5	13	-0.6	651.851	2	38.25	102380	1	11977	1	1	191	203			FUBP2_HUMAN	Q92945	711
2056.08	2056.07	0.01	K.LASQGDSISSQLGPIHPPPR.T	Far upstream element-binding protein 2 (FUSE-binding protein 2) (KH type-splicing regulatory protein) (KSRP) (p75)	KHSRP FUBP2	Homo sapiens (Human)	Q92945|FUBP2_HUMAN	146	119	Y	54.57	20	-2.9	686.365	3	55.52	135470	1	19063	1	1	123	142			FUBP2_HUMAN	Q92945	711
1479.68	1479.71	0.03	K.EYELLSDELNQK.S	Kinesin-1 heavy chain (Conventional kinesin heavy chain) (Ubiquitous kinesin heavy chain) (UKHC)	KIF5B KNS KNS1	Homo sapiens (Human)	P33176|KINH_HUMAN	251	125	Y	68.99	12	-0.9	740.865	2	61.5	256910	1	21459	1	1	515	526			KINH_HUMAN	P33176	963
1550.68	1550.67	0.01	K.SAEIDSDDTGGSAAQK.Q	Kinesin-1 heavy chain (Conventional kinesin heavy chain) (Ubiquitous kinesin heavy chain) (UKHC)	KIF5B KNS KNS1	Homo sapiens (Human)	P33176|KINH_HUMAN	251	125	Y	68.87	16	-1	776.345	2	16.79	62679	1	3549	1	1	814	829			KINH_HUMAN	P33176	963
2113.08	2113.1	0.03	K.RQLEESVDALSEELVQLR.A	Kinesin-1 heavy chain (Conventional kinesin heavy chain) (Ubiquitous kinesin heavy chain) (UKHC)	KIF5B KNS KNS1	Homo sapiens (Human)	P33176|KINH_HUMAN	251	125	Y	46.27	18	5	705.381	3	86.96	0	1	30609	0	0	658	675			KINH_HUMAN	P33176	963
836.476	836.439	0.04	R.LASYLDR.V	Keratin, type I cytoskeletal 18 (Cell proliferation-inducing gene 46 protein) (Cytokeratin-18) (CK-18) (Keratin-18) (K18)	KRT18 CYK18 PIG46	Homo sapiens (Human)	P05783|K1C18_HUMAN	98	154	Y	49.92	7	-2	419.228	2	30.97	367320	1	8968	1	1	91	97			K1C18_HUMAN	P05783	430
2869.47	2870.36	0.89	R.STSFRGGM(+15.99)GSGGLATGIAGGLAGM(+15.99)GGIQNEK.E	Keratin, type I cytoskeletal 18 (Cell proliferation-inducing gene 46 protein) (Cytokeratin-18) (CK-18) (Keratin-18) (K18)	KRT18 CYK18 PIG46	Homo sapiens (Human)	P05783|K1C18_HUMAN	98	154	Y	65.09	31	0.1	957.8	3	62.02	85802	1	21655	1	1	51	81	Oxidation (M)	M8:Oxidation (M):1000.00;M24:Oxidation (M):1000.00	K1C18_HUMAN	P05783	430
973.476	973.472	0	K.LLEGEEER.L	Prelamin-A/C [Cleaved into: Lamin-A/C (70 kDa lamin) (Renal carcinoma antigen NY-REN-32)]	LMNA LMN1	Homo sapiens (Human)	P02545|LMNA_HUMAN	18	5	N	53.69	8	-2.3	487.744	2	20.72	898100	1	4921	1	1	379	386			LMNA_HUMAN	P02545	664
1147.48	1147.57	0.1	R.ITESEEVVSR.E	Prelamin-A/C [Cleaved into: Lamin-A/C (70 kDa lamin) (Renal carcinoma antigen NY-REN-32)]	LMNA LMN1	Homo sapiens (Human)	P02545|LMNA_HUMAN	18	5	Y	61.61	10	-2.9	574.794	2	25.25	434250	1	6628	1	1	63	72			LMNA_HUMAN	P02545	664
1240.68	1240.69	0.01	R.LRLSPSPTSQR.S	Prelamin-A/C [Cleaved into: Lamin-A/C (70 kDa lamin) (Renal carcinoma antigen NY-REN-32)]	LMNA LMN1	Homo sapiens (Human)	P02545|LMNA_HUMAN	18	5	Y	56.77	11	-2.2	414.571	3	25.77	321280	1	6898	2	2	387	397			LMNA_HUMAN	P02545	664
1535.68	1535.67	0.01	K.SNEDQSMGNWQIK.R	Prelamin-A/C [Cleaved into: Lamin-A/C (70 kDa lamin) (Renal carcinoma antigen NY-REN-32)]	LMNA LMN1	Homo sapiens (Human)	P02545|LMNA_HUMAN	18	5	Y	84.99	13	-1.9	768.843	2	47.9	458090	1	16058	1	1	458	470			LMNA_HUMAN	P02545	664
1551.68	1551.66	0.01	K.SNEDQSM(+15.99)GNWQIK.R	Prelamin-A/C [Cleaved into: Lamin-A/C (70 kDa lamin) (Renal carcinoma antigen NY-REN-32)]	LMNA LMN1	Homo sapiens (Human)	P02545|LMNA_HUMAN	18	5	Y	76.31	13	-2.3	776.84	2	33.85	191110	1	10156	1	1	458	470	Oxidation (M)	M7:Oxidation (M):1000.00	LMNA_HUMAN	P02545	664
1521.68	1521.71	0.03	R.QPQEEVVHEDQGK.K	LIM domain only protein 7 (LMO-7) (F-box only protein 20) (LOMP)	LMO7 FBX20 FBXO20 KIAA0858	Homo sapiens (Human)	Q8WWI1|LMO7_HUMAN	497	321	Y	21.97	13	-3.7	761.861	2	50	0	1	16963	0	0	1324	1336			LMO7_HUMAN	Q8WWI1	1683
1541.88	1541.86	0.02	R.ISAVEPKTALPFNR.F	LIM domain only protein 7 (LMO-7) (F-box only protein 20) (LOMP)	LMO7 FBX20 FBXO20 KIAA0858	Homo sapiens (Human)	Q8WWI1|LMO7_HUMAN	497	321	Y	16.19	14	-7.1	514.958	3	88.79	64126	1	31182	1	1	299	312			LMO7_HUMAN	Q8WWI1	1683
2831.27	2831.38	0.11	K.GGHSGQLGPSSVAPSFRPEDELEHLTK.K	Lipoma-preferred partner (LIM domain-containing preferred translocation partner in lipoma)	LPP	Homo sapiens (Human)	Q93052|LPP_HUMAN	155	199	Y	66.78	27	1.3	567.288	5	67.37	472180	1	23641	2	2	372	398			LPP_HUMAN	Q93052	612
2832.27	2832.37	0.09	K.GGHSGQ(+.98)LGPSSVAPSFRPEDELEHLTK.K	Lipoma-preferred partner (LIM domain-containing preferred translocation partner in lipoma)	LPP	Homo sapiens (Human)	Q93052|LPP_HUMAN	155	199	Y	35.16	27	4.6	945.139	3	67.3	0	1	23618	0	0	372	398	Deamidation (NQ)	Q6:Deamidation (NQ):1000.00	LPP_HUMAN	Q93052	612
1376.68	1376.69	0.01	K.TTTAAAVASTGPSSR.S	Microtubule-associated protein 4 (MAP-4)	MAP4	Homo sapiens (Human)	P27816|MAP4_HUMAN	207	106	Y	79.16	15	-2.8	689.353	2	21.88	235690	1	5346	1	1	810	824			MAP4_HUMAN	P27816	1152
1562.88	1562.89	0.01	K.KPMSLASGLVPAAPPK.R	Microtubule-associated protein 4 (MAP-4)	MAP4	Homo sapiens (Human)	P27816|MAP4_HUMAN	207	106	Y	46.13	16	-3.1	521.97	3	59.13	10017	1	20579	1	1	739	754			MAP4_HUMAN	P27816	1152
1744.88	1744.88	0.01	K.ATPMPSRPSTTPFIDK.K	Microtubule-associated protein 4 (MAP-4)	MAP4	Homo sapiens (Human)	P27816|MAP4_HUMAN	207	106	Y	17.91	16	1.2	582.638	3	49.96	12903	1	16982	1	1	891	906			MAP4_HUMAN	P27816	1152
1499.68	1499.67	0	K.AEDGATPSPSNETPK.K	Myristoylated alanine-rich C-kinase substrate (MARCKS) (Protein kinase C substrate, 80 kDa protein, light chain) (80K-L protein) (PKCSL)	MARCKS MACS PRKCSL	Homo sapiens (Human)	P29966|MARCS_HUMAN	244	215	Y	61.03	15	-2.1	750.846	2	19.94	0	1	4661	0	0	138	152			MARCS_HUMAN	P29966	332
1528.68	1528.66	0.01	K.EAGEGGEAEAPAAEGGK.D	Myristoylated alanine-rich C-kinase substrate (MARCKS) (Protein kinase C substrate, 80 kDa protein, light chain) (80K-L protein) (PKCSL)	MARCKS MACS PRKCSL	Homo sapiens (Human)	P29966|MARCS_HUMAN	244	215	Y	88.36	17	-2.5	765.341	2	16.42	103410	1	3410	1	1	177	193			MARCS_HUMAN	P29966	332
1289.68	1289.7	0.02	R.GLYLEAGDVVVR.Q	Mucin-2 (MUC-2) (Intestinal mucin-2)	MUC2 SMUC	Homo sapiens (Human)	Q02817|MUC2_HUMAN	143	142	Y	67.93	12	-0.5	645.859	2	68.1	45556	1	23906	1	1	724	735			MUC2_HUMAN	Q02817	5289
1796.88	1796.88	0.01	K.TVHMMPMQVQVQVNR.Q	Mucin-2 (MUC-2) (Intestinal mucin-2)	MUC2 SMUC	Homo sapiens (Human)	Q02817|MUC2_HUMAN	143	142	Y	51.71	15	-1.6	899.452	2	59.08	0	1	20562	0	0	4662	4676			MUC2_HUMAN	Q02817	5289
1485.68	1485.68	0.01	R.ALQPLEEGEDEEK.V	Major vault protein (MVP) (Lung resistance-related protein)	MVP LRP	Homo sapiens (Human)	Q14764|MVP_HUMAN	141	102	Y	72.15	13	-1.7	743.851	2	38.41	224880	1	12045	1	1	336	348			MVP_HUMAN	Q14764	893
2135.08	2135.09	0.02	R.VVSYRVPHNAAVQVYDYR.E	Major vault protein (MVP) (Lung resistance-related protein)	MVP LRP	Homo sapiens (Human)	Q14764|MVP_HUMAN	141	102	Y	73.42	18	1	534.783	4	52.87	114250	1	18122	1	1	457	474			MVP_HUMAN	Q14764	893
1207.68	1207.62	0.06	R.ASRDEIFATAK.E	Myosin-11 (Myosin heavy chain 11) (Myosin heavy chain, smooth muscle isoform) (SMMHC)	MYH11 KIAA0866	Homo sapiens (Human)	P35749|MYH11_HUMAN	1	4	Y	65.36	11	-1.8	403.548	3	27.2	2072300	1	7381	2	2	1666	1676			MYH11_HUMAN	P35749	1972
1271.68	1271.67	0	K.LEAQVQELQSK.C	Myosin-11 (Myosin heavy chain 11) (Myosin heavy chain, smooth muscle isoform) (SMMHC)	MYH11 KIAA0866	Homo sapiens (Human)	P35749|MYH11_HUMAN	1	4	Y	74.83	11	-1.8	636.845	2	36.13	2416700	1	11102	2	2	1257	1267			MYH11_HUMAN	P35749	1972
1290.68	1290.65	0.03	K.EQADFAVEALAK.A	Myosin-11 (Myosin heavy chain 11) (Myosin heavy chain, smooth muscle isoform) (SMMHC)	MYH11 KIAA0866	Homo sapiens (Human)	P35749|MYH11_HUMAN	1	4	N	66.33	12	0.4	646.333	2	60.23	379260	1	20985	1	1	415	426			MYH11_HUMAN	P35749	1972
1362.68	1362.69	0.02	K.FVADLWKDVDR.I	Myosin-11 (Myosin heavy chain 11) (Myosin heavy chain, smooth muscle isoform) (SMMHC)	MYH11 KIAA0866	Homo sapiens (Human)	P35749|MYH11_HUMAN	1	4	Y	61.82	11	0.7	682.357	2	68.32	0	1	23998	0	0	614	624			MYH11_HUMAN	P35749	1972
1502.68	1502.7	0.02	K.RQLEEAEEESQR.I	Myosin-11 (Myosin heavy chain 11) (Myosin heavy chain, smooth muscle isoform) (SMMHC)	MYH11 KIAA0866	Homo sapiens (Human)	P35749|MYH11_HUMAN	1	4	Y	72.64	12	-3.1	501.907	3	15.51	1241900	1	2993	2	2	1884	1895			MYH11_HUMAN	P35749	1972
1763.88	1763.89	0.02	K.KLQDFASTVEALEEGK.K	Myosin-11 (Myosin heavy chain 11) (Myosin heavy chain, smooth muscle isoform) (SMMHC)	MYH11 KIAA0866	Homo sapiens (Human)	P35749|MYH11_HUMAN	1	4	Y	89.56	16	1	882.959	2	77.34	819110	1	27285	2	2	1379	1394			MYH11_HUMAN	P35749	1972
1771.88	1771.88	0.01	K.EEKGDEVVVELVENGK.K	Myosin-11 (Myosin heavy chain 11) (Myosin heavy chain, smooth muscle isoform) (SMMHC)	MYH11 KIAA0866	Homo sapiens (Human)	P35749|MYH11_HUMAN	1	4	Y	51.64	16	-0.6	591.638	3	62.65	59448	1	21929	1	1	52	67			MYH11_HUMAN	P35749	1972
1787.88	1787.87	0.01	K.ATQQAEQLSNELATER.S	Myosin-11 (Myosin heavy chain 11) (Myosin heavy chain, smooth muscle isoform) (SMMHC)	MYH11 KIAA0866	Homo sapiens (Human)	P35749|MYH11_HUMAN	1	4	Y	89.7	16	-2.2	894.942	2	47.31	3254600	1	15817	2	2	1762	1777			MYH11_HUMAN	P35749	1972
1788.88	1788.85	0.03	K.ATQQAEQLSN(+.98)ELATER.S	Myosin-11 (Myosin heavy chain 11) (Myosin heavy chain, smooth muscle isoform) (SMMHC)	MYH11 KIAA0866	Homo sapiens (Human)	P35749|MYH11_HUMAN	1	4	Y	64.94	16	8.5	895.444	2	47.32	0	1	15849	0	0	1762	1777	Deamidation (NQ)	N10:Deamidation (NQ):0.00	MYH11_HUMAN	P35749	1972
2055.08	2055.04	0.04	K.HAQAVEELTEQLEQFKR.A	Myosin-11 (Myosin heavy chain 11) (Myosin heavy chain, smooth muscle isoform) (SMMHC)	MYH11 KIAA0866	Homo sapiens (Human)	P35749|MYH11_HUMAN	1	4	Y	99.42	17	1.7	1028.53	2	71.84	520500	1	25292	3	3	1201	1217			MYH11_HUMAN	P35749	1972
2230.08	2230.09	0.01	K.SLEADLMQ(+.98)LQEDLAAAERAR.K	Myosin-11 (Myosin heavy chain 11) (Myosin heavy chain, smooth muscle isoform) (SMMHC)	MYH11 KIAA0866	Homo sapiens (Human)	P35749|MYH11_HUMAN	1	4	Y	45.2	20	16.5	744.386	3	99.9	41422	1	34734	1	1	1684	1703	Deamidation (NQ)	Q8:Deamidation (NQ):32.28	MYH11_HUMAN	P35749	1972
1605.68	1605.69	0.02	R.NTDQATMPDN(+.98)TAAQK.L	Myosin-14 (Myosin heavy chain 14) (Myosin heavy chain, non-muscle IIc) (Non-muscle myosin heavy chain IIc) (NMHC II-C)	MYH14 KIAA2034 FP17425	Homo sapiens (Human)	Q7Z406|MYH14_HUMAN	20	12	Y	30.19	15	8	803.865	2	20.66	47610	1	4912	1	1	385	399	Deamidation (NQ)	N10:Deamidation (NQ):0.00	MYH14_HUMAN	Q7Z406	1995
1714.88	1714.88	0	R.ELQTAQAQLSEWRR.R	Myosin-14 (Myosin heavy chain 14) (Myosin heavy chain, non-muscle IIc) (Non-muscle myosin heavy chain IIc) (NMHC II-C)	MYH14 KIAA2034 FP17425	Homo sapiens (Human)	Q7Z406|MYH14_HUMAN	20	12	Y	28.09	14	-1.8	572.634	3	49.02	16494	1	16592	1	1	1382	1395			MYH14_HUMAN	Q7Z406	1995
2088.08	2087.99	0.08	R.RLQQELDDATMDLEQQR.Q	Myosin-14 (Myosin heavy chain 14) (Myosin heavy chain, non-muscle IIc) (Non-muscle myosin heavy chain IIc) (NMHC II-C)	MYH14 KIAA2034 FP17425	Homo sapiens (Human)	Q7Z406|MYH14_HUMAN	20	12	Y	75.07	17	2.1	697.009	3	60.66	26242	1	21155	1	1	1441	1457			MYH14_HUMAN	Q7Z406	1995
2215.08	2215.07	0	K.SLREAQAALAEAQEDLESER.V	Myosin-14 (Myosin heavy chain 14) (Myosin heavy chain, non-muscle IIc) (Non-muscle myosin heavy chain IIc) (NMHC II-C)	MYH14 KIAA2034 FP17425	Homo sapiens (Human)	Q7Z406|MYH14_HUMAN	20	12	Y	85.47	20	1.7	739.369	3	76.59	37196	1	27010	1	1	1129	1148			MYH14_HUMAN	Q7Z406	1995
2305.07	2305.06	0.01	R.RLDGESSELQEQM(+15.99)VEQQQR.A	Myosin-14 (Myosin heavy chain 14) (Myosin heavy chain, non-muscle IIc) (Non-muscle myosin heavy chain IIc) (NMHC II-C)	MYH14 KIAA2034 FP17425	Homo sapiens (Human)	Q7Z406|MYH14_HUMAN	20	12	Y	41.65	19	3.1	769.367	3	33.7	118780	1	9988	1	1	1076	1094	Oxidation (M)	M13:Oxidation (M):1000.00	MYH14_HUMAN	Q7Z406	1995
1192.68	1192.61	0.07	K.ALELDSNLYR.I	Myosin-9 (Cellular myosin heavy chain, type A) (Myosin heavy chain 9) (Myosin heavy chain, non-muscle IIa) (Non-muscle myosin heavy chain A) (NMMHC-A) (Non-muscle myosin heavy chain IIa) (NMMHC II-a) (NMMHC-IIA)	MYH9	Homo sapiens (Human)	P35579|MYH9_HUMAN	4	9	Y	18.52	10	2.4	597.316	2	41.07	3325.3	1	13216	1	1	746	755			MYH9_HUMAN	P35579	1960
2303.07	2303.11	0.04	K.IRELESQISELQ(+.98)EDLESER.A	Myosin-9 (Cellular myosin heavy chain, type A) (Myosin heavy chain 9) (Myosin heavy chain, non-muscle IIa) (Non-muscle myosin heavy chain A) (NMMHC-A) (Non-muscle myosin heavy chain IIa) (NMMHC II-a) (NMMHC-IIA)	MYH9	Homo sapiens (Human)	P35579|MYH9_HUMAN	4	9	Y	60.35	19	10.5	768.723	3	80.01	32835	1	28287	1	1	1106	1124	Deamidation (NQ)	Q12:Deamidation (NQ):0.00	MYH9_HUMAN	P35579	1960
2690.27	2690.34	0.07	K.SDEMNVKVLDFEHFLPMLQTVAK.N	Myosin light polypeptide 6 (17 kDa myosin light chain) (LC17) (Myosin light chain 3) (MLC-3) (Myosin light chain alkali 3) (Myosin light chain A3) (Smooth muscle and nonmuscle myosin light chain alkali 6)	MYL6	Homo sapiens (Human)	P60660|MYL6_HUMAN	83	330	Y	94.7	23	5.4	1346.19	2	99.54	54068	1	34600	1	1	57	79			MYL6_HUMAN	P60660	151
2706.27	2706.34	0.07	K.SDEM(+15.99)NVKVLDFEHFLPMLQTVAK.N	Myosin light polypeptide 6 (17 kDa myosin light chain) (LC17) (Myosin light chain 3) (MLC-3) (Myosin light chain alkali 3) (Myosin light chain A3) (Smooth muscle and nonmuscle myosin light chain alkali 6)	MYL6	Homo sapiens (Human)	P60660|MYL6_HUMAN	83	330	Y	52.8	23	15.3	677.606	4	99.61	9616.6	1	34642	2	2	57	79	Oxidation (M)	M4:Oxidation (M):27.74	MYL6_HUMAN	P60660	151
1553.68	1553.66	0.02	R.MGQMAMGGAM(+15.99)GINNR.G	Non-POU domain-containing octamer-binding protein (NonO protein) (54 kDa nuclear RNA- and DNA-binding protein) (p54(nrb)) (p54nrb) (55 kDa nuclear protein) (NMT55) (DNA-binding p52/p100 complex, 52 kDa subunit)	NONO NRB54	Homo sapiens (Human)	Q15233|NONO_HUMAN	253	216	Y	17.37	15	-1	777.839	2	39.01	18001	1	12345	1	1	384	398	Oxidation (M)	M10:Oxidation (M):11.12	NONO_HUMAN	Q15233	471
2302.07	2302.05	0.03	R.EQPPRFAQPGSFEYEYAMR.W	Non-POU domain-containing octamer-binding protein (NonO protein) (54 kDa nuclear RNA- and DNA-binding protein) (p54(nrb)) (p54nrb) (55 kDa nuclear protein) (NMT55) (DNA-binding p52/p100 complex, 52 kDa subunit)	NONO NRB54	Homo sapiens (Human)	Q15233|NONO_HUMAN	253	216	Y	61.29	19	1.2	768.361	3	67.58	39490	1	23739	1	1	252	270			NONO_HUMAN	Q15233	471
1335.68	1335.69	0.01	R.QSMAFSILNTPK.K	Nuclear mitotic apparatus protein 1 (Nuclear matrix protein-22) (NMP-22) (Nuclear mitotic apparatus protein) (NuMA protein) (SP-H antigen)	NUMA1 NMP22 NUMA	Homo sapiens (Human)	Q14980|NUMA1_HUMAN	69	36	Y	74.5	12	1	668.854	2	70.83	74535	1	24900	1	1	2046	2057			NUMA1_HUMAN	Q14980	2115
1772.88	1772.91	0.03	R.ASMQPIQIAEGTGITTR.Q	Nuclear mitotic apparatus protein 1 (Nuclear matrix protein-22) (NMP-22) (Nuclear mitotic apparatus protein) (NuMA protein) (SP-H antigen)	NUMA1 NMP22 NUMA	Homo sapiens (Human)	Q14980|NUMA1_HUMAN	69	36	Y	68.67	17	-1.1	887.465	2	66.43	53502	1	23264	1	1	1968	1984			NUMA1_HUMAN	Q14980	2115
872.476	872.476	0	K.GVTPAGFPK.K	Palladin (SIH002) (Sarcoma antigen NY-SAR-77)	PALLD KIAA0992 CGI-151	Homo sapiens (Human)	Q8WX93|PALLD_HUMAN	178	111	Y	46.3	9	-1.9	437.246	2	37.45	0	1	11662	0	0	875	883			PALLD_HUMAN	Q8WX93	1383
2566.27	2566.26	0.02	K.AAFQPEANPSHLTLNTALVESEDL	Palladin (SIH002) (Sarcoma antigen NY-SAR-77)	PALLD KIAA0992 CGI-151	Homo sapiens (Human)	Q8WX93|PALLD_HUMAN	178	111	Y	75.18	24	3.6	1284.15	2	88.43	298470	1	31083	1	1	1360	1383			PALLD_HUMAN	Q8WX93	1383
2950.47	2951.41	0.94	R.RLLGADSATVFNIQEPEEETANQEYK.V	Palladin (SIH002) (Sarcoma antigen NY-SAR-77)	PALLD KIAA0992 CGI-151	Homo sapiens (Human)	Q8WX93|PALLD_HUMAN	178	111	Y	64.01	26	0.4	984.817	3	72.62	28987	1	25601	1	1	935	960			PALLD_HUMAN	Q8WX93	1383
2102.08	2102.03	0.04	K.MNLASEPQEVLHIGSAHNR.S	PDZ and LIM domain protein 1 (C-terminal LIM domain protein 1) (Elfin) (LIM domain protein CLP-36)	PDLIM1 CLIM1 CLP36	Homo sapiens (Human)	O00151|PDLI1_HUMAN	199	301	Y	72.01	19	0.1	526.518	4	61.03	338450	1	21281	3	3	104	122			PDLI1_HUMAN	O00151	329
3100.47	3100.47	0	R.VITNQYNNPAGLYSSENISNFNNALESK.T	PDZ and LIM domain protein 1 (C-terminal LIM domain protein 1) (Elfin) (LIM domain protein CLP-36)	PDLIM1 CLIM1 CLP36	Homo sapiens (Human)	O00151|PDLI1_HUMAN	199	301	Y	95.32	28	-3.5	1551.25	2	78.66	122910	1	27786	1	1	139	166			PDLI1_HUMAN	O00151	329
873.476	873.481	0	K.TEAEIALK.E	Plectin (PCN) (PLTN) (Hemidesmosomal protein 1) (HD1) (Plectin-1)	PLEC PLEC1	Homo sapiens (Human)	Q15149|PLEC_HUMAN	17	29	Y	37.54	8	2.1	437.751	2	30.88	0	1	8937	0	0	1987	1994			PLEC_HUMAN	Q15149	4684
1053.48	1053.48	0.01	R.QHEAEEGVR.R	Plectin (PCN) (PLTN) (Hemidesmosomal protein 1) (HD1) (Plectin-1)	PLEC PLEC1	Homo sapiens (Human)	Q15149|PLEC_HUMAN	17	29	Y	23.94	9	-1	527.751	2	18.7	92473	1	4189	1	1	2696	2704			PLEC_HUMAN	Q15149	4684
1131.48	1131.47	0.01	R.GYFSEEMNR.V	Plectin (PCN) (PLTN) (Hemidesmosomal protein 1) (HD1) (Plectin-1)	PLEC PLEC1	Homo sapiens (Human)	Q15149|PLEC_HUMAN	17	29	Y	71.27	9	-1.3	566.742	2	39.96	27381	1	12730	1	1	3629	3637			PLEC_HUMAN	Q15149	4684
1162.08	1162.53	0.45	R.QLEMSAEAER.L	Plectin (PCN) (PLTN) (Hemidesmosomal protein 1) (HD1) (Plectin-1)	PLEC PLEC1	Homo sapiens (Human)	Q15149|PLEC_HUMAN	17	29	Y	46.74	10	2	582.276	2	28.13	25529	1	7802	1	1	2512	2521			PLEC_HUMAN	Q15149	4684
1833.88	1833.89	0.01	R.QTNLENLDQAFSVAER.D	Plectin (PCN) (PLTN) (Hemidesmosomal protein 1) (HD1) (Plectin-1)	PLEC PLEC1	Homo sapiens (Human)	Q15149|PLEC_HUMAN	17	29	Y	77.41	16	0.2	917.955	2	74.75	77978	1	26344	1	1	350	365			PLEC_HUMAN	Q15149	4684
2104.08	2104.08	0.01	R.FLEVQYLTGGLIEPDTPGR.V	Plectin (PCN) (PLTN) (Hemidesmosomal protein 1) (HD1) (Plectin-1)	PLEC PLEC1	Homo sapiens (Human)	Q15149|PLEC_HUMAN	17	29	Y	16.59	19	-14.5	702.362	3	83.96	13949	1	29684	1	1	4524	4542			PLEC_HUMAN	Q15149	4684
1477.68	1477.69	0.02	R.EELEELQEAFNK.I	Plastin-1 (Intestine-specific plastin) (I-plastin)	PLS1	Homo sapiens (Human)	Q14651|PLSI_HUMAN	208	173	Y	71.3	12	-0.3	739.857	2	66.54	87940	1	23335	1	1	11	22			PLSI_HUMAN	Q14651	629
2198.08	2198.07	0.01	K.GGEDGPAIAIDLSGINETNDLK.R	Plastin-1 (Intestine-specific plastin) (I-plastin)	PLS1	Homo sapiens (Human)	Q14651|PLSI_HUMAN	208	173	Y	67.42	22	2.2	1100.05	2	81.41	86338	1	28735	1	1	312	333			PLSI_HUMAN	Q14651	629
1693.88	1693.88	0.01	R.LKPGYLEATVDWFR.R	Inorganic pyrophosphatase (EC 3.6.1.1) (Pyrophosphate phospho-hydrolase) (PPase)	PPA1 IOPPP PP	Homo sapiens (Human)	Q15181|IPYR_HUMAN	382	521	Y	18.55	14	5.8	565.641	3	85.28	4035.3	1	30066	1	1	178	191			IPYR_HUMAN	Q15181	289
2460.07	2460.11	0.04	K.GYIWNYGAIPQTWEDPGHNDK.H	Inorganic pyrophosphatase (EC 3.6.1.1) (Pyrophosphate phospho-hydrolase) (PPase)	PPA1 IOPPP PP	Homo sapiens (Human)	Q15181|IPYR_HUMAN	382	521	Y	32.54	21	1.9	821.051	3	80.01	13027	1	28275	1	1	89	109			IPYR_HUMAN	Q15181	289
1548.88	1548.86	0.02	K.NLMQLNLAHNILR.K	Prolargin (Proline-arginine-rich end leucine-rich repeat protein)	PRELP SLRR2A	Homo sapiens (Human)	P51888|PRELP_HUMAN	72	159	Y	80.43	13	1.4	517.296	3	78.49	351550	1	27697	1	1	222	234			PRELP_HUMAN	P51888	382
1589.88	1589.89	0.01	K.LENLLLLDLQHNR.L	Prolargin (Proline-arginine-rich end leucine-rich repeat protein)	PRELP SLRR2A	Homo sapiens (Human)	P51888|PRELP_HUMAN	72	159	Y	63.53	13	1.4	530.973	3	78.6	147770	1	27740	2	2	194	206			PRELP_HUMAN	P51888	382
965.476	965.482	0.01	R.DTLYEAVR.E	60S ribosomal protein L10a (CSA-19) (Large ribosomal subunit protein uL1) (Neural precursor cell expressed developmentally down-regulated protein 6) (NEDD-6)	RPL10A NEDD6	Homo sapiens (Human)	P62906|RL10A_HUMAN	266	443	Y	52.81	8	-1.9	483.75	2	38.95	177800	1	12289	1	1	8	15			RL10A_HUMAN	P62906	217
1578.88	1578.84	0.03	K.AVDIPHMDIEALKK.L	60S ribosomal protein L10a (CSA-19) (Large ribosomal subunit protein uL1) (Neural precursor cell expressed developmentally down-regulated protein 6) (NEDD-6)	RPL10A NEDD6	Homo sapiens (Human)	P62906|RL10A_HUMAN	266	443	Y	44.17	14	0.1	527.291	3	62.34	0	1	21789	0	0	79	92			RL10A_HUMAN	P62906	217
1406.68	1406.68	0	K.VYNYNHLMPTR.Y	60S ribosomal protein L27 (Large ribosomal subunit protein eL27)	RPL27	Homo sapiens (Human)	P61353|RL27_HUMAN	480	868	Y	69.91	11	-0.5	469.901	3	44.17	154090	1	14538	1	1	74	84			RL27_HUMAN	P61353	136
2688.27	2687.31	0.97	K.NIDDGTSDRPYSHALVAGIDRYPR.K	60S ribosomal protein L27 (Large ribosomal subunit protein eL27)	RPL27	Homo sapiens (Human)	P61353|RL27_HUMAN	480	868	Y	20.48	24	1.1	672.837	4	55.14	24607	1	19059	1	1	28	51			RL27_HUMAN	P61353	136
787.476	787.48	0	K.SLLVQTK.R	60S ribosomal protein L3 (HIV-1 TAR RNA-binding protein B) (TARBP-B) (Large ribosomal subunit protein uL3)	RPL3 OK/SW-cl.32	Homo sapiens (Human)	P39023|RL3_HUMAN	118	137	Y	23.07	7	-14.9	394.743	2	28.15	730780	1	7650	1	1	350	356			RL3_HUMAN	P39023	403
2870.47	2870.48	0.01	R.LEQQVPVNQVFGQDEMIDVIGVTKGK.G	60S ribosomal protein L3 (HIV-1 TAR RNA-binding protein B) (TARBP-B) (Large ribosomal subunit protein uL3)	RPL3 OK/SW-cl.32	Homo sapiens (Human)	P39023|RL3_HUMAN	118	137	Y	40.08	26	1.2	1436.26	2	87.92	0	1	30923	0	0	201	226			RL3_HUMAN	P39023	403
941.476	941.529	0.05	R.NIVEAAAVR.D	40S ribosomal protein S26 (Small ribosomal subunit protein eS26)	RPS26	Homo sapiens (Human)	P62854|RS26_HUMAN	652	754	Y	55.3	9	0.5	471.774	2	34.69	58452	1	10499	1	1	43	51			RS26_HUMAN	P62854	115
1652.88	1652.83	0.05	R.DISEASVFDAYVLPK.L	40S ribosomal protein S26 (Small ribosomal subunit protein eS26)	RPS26	Homo sapiens (Human)	P62854|RS26_HUMAN	652	754	Y	77.61	15	4.1	827.429	2	87.03	114180	1	30630	1	1	52	66			RS26_HUMAN	P62854	115
918.476	918.475	0	K.APAMFNIR.N	40S ribosomal protein S3a (Small ribosomal subunit protein eS1) (v-fos transformation effector protein) (Fte-1)	RPS3A FTE1 MFTL	Homo sapiens (Human)	P61247|RS3A_HUMAN	123	194	Y	56.96	8	-1	460.246	2	52.87	157150	1	18099	1	1	35	42			RS3A_HUMAN	P61247	264
2137.08	2137.08	0	K.DWYDVKAPAMFNIRNIGK.T	40S ribosomal protein S3a (Small ribosomal subunit protein eS1) (v-fos transformation effector protein) (Fte-1)	RPS3A FTE1 MFTL	Homo sapiens (Human)	P61247|RS3A_HUMAN	123	194	Y	66.27	18	3.8	535.281	4	81.65	0	1	28839	0	0	29	46			RS3A_HUMAN	P61247	264
1346.68	1346.62	0.05	K.INQM(+15.99)ATAPDSQR.L	Structural maintenance of chromosomes protein 3 (SMC protein 3) (SMC-3) (Basement membrane-associated chondroitin proteoglycan) (Bamacan) (Chondroitin sulfate proteoglycan 6) (Chromosome-associated polypeptide) (hCAP)	SMC3 BAM BMH CSPG6 SMC3L1	Homo sapiens (Human)	Q9UQE7|SMC3_HUMAN	291	211	Y	18.39	12	18	674.335	2	23.71	61350	1	5979	1	1	144	155	Oxidation (M)	M4:Oxidation (M):1000.00	SMC3_HUMAN	Q9UQE7	1217
1855.88	1855.9	0.02	R.ALEYTIYNQELNETR.A	Structural maintenance of chromosomes protein 3 (SMC protein 3) (SMC-3) (Basement membrane-associated chondroitin proteoglycan) (Bamacan) (Chondroitin sulfate proteoglycan 6) (Chromosome-associated polypeptide) (hCAP)	SMC3 BAM BMH CSPG6 SMC3L1	Homo sapiens (Human)	Q9UQE7|SMC3_HUMAN	291	211	Y	75.89	15	-0.7	928.959	2	63.45	46931	1	22182	1	1	222	236			SMC3_HUMAN	Q9UQE7	1217
2037.08	2037.8	0.72	K.GDVEGSQSQDEGEGSGESER.G	Structural maintenance of chromosomes protein 3 (SMC protein 3) (SMC-3) (Basement membrane-associated chondroitin proteoglycan) (Bamacan) (Chondroitin sulfate proteoglycan 6) (Chromosome-associated polypeptide) (hCAP)	SMC3 BAM BMH CSPG6 SMC3L1	Homo sapiens (Human)	Q9UQE7|SMC3_HUMAN	291	211	Y	33.56	20	-3.9	1019.91	2	13.93	6792.9	1	2448	1	1	1060	1079			SMC3_HUMAN	Q9UQE7	1217
858.476	858.481	0	R.AGSLAALEK.R	Smoothelin	SMTN SMSMO	Homo sapiens (Human)	P53814|SMTN_HUMAN	77	53	Y	59.63	9	-1.9	430.249	2	30.86	241130	1	8949	1	1	732	740			SMTN_HUMAN	P53814	917
1324.68	1324.68	0	K.RADVAGPRPCQR.S	Smoothelin	SMTN SMSMO	Homo sapiens (Human)	P53814|SMTN_HUMAN	77	53	Y	27.27	12	-2.4	442.568	3	28.28	0	1	7863	0	0	287	298			SMTN_HUMAN	P53814	917
1497.68	1497.68	0	K.MLDQSTDFEERK.L	Smoothelin	SMTN SMSMO	Homo sapiens (Human)	P53814|SMTN_HUMAN	77	53	Y	71.9	12	-0.4	500.235	3	32.72	439570	1	9678	2	2	595	606			SMTN_HUMAN	P53814	917
1320.68	1320.66	0.02	R.FGDLLNIDDTAK.R	Sorbin and SH3 domain-containing protein 1 (Ponsin) (SH3 domain protein 5) (SH3P12) (c-Cbl-associated protein) (CAP)	SORBS1 KIAA0894 KIAA1296 SH3D5	Homo sapiens (Human)	Q9BX66|SRBS1_HUMAN	51	31	Y	79.55	12	7.6	661.343	2	68.78	569780	1	24278	2	2	777	788			SRBS1_HUMAN	Q9BX66	1292
1854.88	1854.9	0.02	R.VGEQDSAPTQEKPTSPGK.A	Sorbin and SH3 domain-containing protein 1 (Ponsin) (SH3 domain protein 5) (SH3P12) (c-Cbl-associated protein) (CAP)	SORBS1 KIAA0894 KIAA1296 SH3D5	Homo sapiens (Human)	Q9BX66|SRBS1_HUMAN	51	31	Y	80.52	18	-3.4	619.307	3	18.03	128900	1	3976	1	1	336	353			SRBS1_HUMAN	Q9BX66	1292
1951.08	1950.93	0.15	R.SSLSSAQADFNQLAELDR.Q	Spectrin alpha chain, non-erythrocytic 1 (Alpha-II spectrin) (Fodrin alpha chain) (Spectrin, non-erythroid alpha subunit)	SPTAN1 NEAS SPTA2	Homo sapiens (Human)	Q13813|SPTN1_HUMAN	32	16	Y	87.24	18	1	976.477	2	78.54	135050	1	27722	1	1	2138	2155			SPTN1_HUMAN	Q13813	2472
2874.47	2874.41	0.07	R.AGTFQAFEQFGQQLLAHGHYASPEIK.Q	Spectrin alpha chain, non-erythrocytic 1 (Alpha-II spectrin) (Fodrin alpha chain) (Spectrin, non-erythroid alpha subunit)	SPTAN1 NEAS SPTA2	Homo sapiens (Human)	Q13813|SPTN1_HUMAN	32	16	Y	72.83	26	5.8	719.617	4	96.55	169340	1	33542	3	3	1392	1417			SPTN1_HUMAN	Q13813	2472
1835.88	1835.88	0.01	R.TQETPSAQMEGFLNRK.H	Spectrin beta chain, non-erythrocytic 1 (Beta-II spectrin) (Fodrin beta chain) (Spectrin, non-erythroid beta chain 1)	SPTBN1 SPTB2	Homo sapiens (Human)	Q01082|SPTB2_HUMAN	64	28	Y	69.91	16	0.5	612.972	3	55.46	30593	1	19121	1	1	2192	2207			SPTB2_HUMAN	Q01082	2364
2236.08	2235.96	0.12	R.DM(+15.99)GEMVTQGQTDAQYMFLR.Q	Spectrin beta chain, non-erythrocytic 1 (Beta-II spectrin) (Fodrin beta chain) (Spectrin, non-erythroid beta chain 1)	SPTBN1 SPTB2	Homo sapiens (Human)	Q01082|SPTB2_HUMAN	64	28	Y	38.23	19	-1.7	1118.99	2	75.12	33976	1	26479	1	1	1123	1141	Oxidation (M)	M2:Oxidation (M):22.45	SPTB2_HUMAN	Q01082	2364
942.476	942.492	0.02	K.LGPSEVWR.T	Synemin (Desmuslin)	SYNM DMN KIAA0353 SYN	Homo sapiens (Human)	O15061|SYNEM_HUMAN	22	10	Y	52.18	8	-2.1	472.255	2	47.78	167680	1	16037	1	1	1129	1136			SYNEM_HUMAN	O15061	1565
1312.68	1312.68	0.01	R.GRLDAELGAQQR.E	Synemin (Desmuslin)	SYNM DMN KIAA0353 SYN	Homo sapiens (Human)	O15061|SYNEM_HUMAN	22	10	Y	61.86	12	-1.6	438.57	3	27.26	110810	1	7449	1	1	107	118			SYNEM_HUMAN	O15061	1565
1433.68	1433.69	0.01	K.VAAGASESTRSNER.T	Synemin (Desmuslin)	SYNM DMN KIAA0353 SYN	Homo sapiens (Human)	O15061|SYNEM_HUMAN	22	10	Y	22.34	14	0.2	478.905	3	11.7	0	1	1566	0	0	479	492			SYNEM_HUMAN	O15061	1565
2217.08	2217.03	0.05	R.ELYIPSGESEVAGGASHSSGQR.T	Synemin (Desmuslin)	SYNM DMN KIAA0353 SYN	Homo sapiens (Human)	O15061|SYNEM_HUMAN	22	10	Y	66.62	22	-1.3	740.02	3	47.45	283470	1	15855	1	1	1072	1093			SYNEM_HUMAN	O15061	1565
2238.08	2237.99	0.08	K.EEEGYGESDVTFSVNQHRR.T	Synemin (Desmuslin)	SYNM DMN KIAA0353 SYN	Homo sapiens (Human)	O15061|SYNEM_HUMAN	22	10	Y	73.44	19	0	560.508	4	39.32	99766	1	12443	1	1	786	804			SYNEM_HUMAN	O15061	1565
1530.68	1530.69	0.02	K.TDMFQ(+.98)TVDLFEGK.D	Transgelin (22 kDa actin-binding protein) (Protein WS3-10) (Smooth muscle protein 22-alpha) (SM22-alpha)	TAGLN SM22 WS3-10	Homo sapiens (Human)	Q01995|TAGL_HUMAN	15	105	Y	74.85	13	15.2	766.368	2	85.08	0	1	30000	0	0	109	121	Deamidation (NQ)	Q5:Deamidation (NQ):1000.00	TAGL_HUMAN	Q01995	201
1975.08	1975.06	0.02	K.DMAAVQRTLMALGSLAVTK.N	Transgelin (22 kDa actin-binding protein) (Protein WS3-10) (Smooth muscle protein 22-alpha) (SM22-alpha)	TAGLN SM22 WS3-10	Homo sapiens (Human)	Q01995|TAGL_HUMAN	15	105	Y	96.09	19	5.6	659.367	3	100.42	138980	1	34920	2	2	122	140			TAGL_HUMAN	Q01995	201
2301.07	2301.08	0	K.TDMFQTVDLFEGKDMAAVQR.T	Transgelin (22 kDa actin-binding protein) (Protein WS3-10) (Smooth muscle protein 22-alpha) (SM22-alpha)	TAGLN SM22 WS3-10	Homo sapiens (Human)	Q01995|TAGL_HUMAN	15	105	Y	64.65	20	7.9	768.043	3	84.52	0	1	29816	0	0	109	128			TAGL_HUMAN	Q01995	201
1322.68	1322.68	0	R.TNVVTMPTAHPR.I	Treacle protein (Treacher Collins syndrome protein)	TCOF1	Homo sapiens (Human)	Q13428|TCOF_HUMAN	818	786	Y	24.31	12	-1.4	441.901	3	32.3	111200	1	9531	1	1	1019	1030			TCOF_HUMAN	Q13428	1488
1684.88	1684.86	0.01	K.SPQVKPASTMGMGPLGK.G	Treacle protein (Treacher Collins syndrome protein)	TCOF1	Homo sapiens (Human)	Q13428|TCOF_HUMAN	818	786	Y	19.7	17	6.4	562.635	3	47.47	18053	1	15912	1	1	503	519			TCOF_HUMAN	Q13428	1488
1357.68	1357.69	0.01	K.SVIPSDGPSVACVK.K	Serotransferrin (Transferrin) (Beta-1 metal-binding globulin) (Siderophilin)	TF PRO1400	Homo sapiens (Human)	P02787|TRFE_HUMAN	71	91	Y	15.6	14	-0.2	679.856	2	54.7	0	1	18843	0	0	47	60			TRFE_HUMAN	P02787	698
1756.88	1756.9	0.03	K.EDPQTFYYAVAVVKK.D	Serotransferrin (Transferrin) (Beta-1 metal-binding globulin) (Siderophilin)	TF PRO1400	Homo sapiens (Human)	P02787|TRFE_HUMAN	71	91	Y	61.69	15	0.2	586.645	3	67.52	42134	1	23674	1	1	108	122			TRFE_HUMAN	P02787	698
791.476	791.421	0.06	K.GITMATAK.A	Talin-1	TLN1 KIAA1027 TLN	Homo sapiens (Human)	Q9Y490|TLN1_HUMAN	14	13	N	39.27	8	-3.6	396.718	2	19.98	54420	1	4679	1	1	2181	2188			TLN1_HUMAN	Q9Y490	2541
860.076	860.476	0.4	K.FLPSELR.D	Talin-1	TLN1 KIAA1027 TLN	Homo sapiens (Human)	Q9Y490|TLN1_HUMAN	14	13	Y	44.49	7	-2.2	431.246	2	47.16	166300	1	15766	1	1	2532	2538			TLN1_HUMAN	Q9Y490	2541
964.476	964.484	0.01	K.AHATGAGPAGR.Y	Talin-1	TLN1 KIAA1027 TLN	Homo sapiens (Human)	Q9Y490|TLN1_HUMAN	14	13	Y	34.59	11	0	483.252	2	21.3	642180	1	5150	2	2	787	797			TLN1_HUMAN	Q9Y490	2541
1709.88	1709.88	0	K.TLSHPQQMALLDQTK.T	Talin-1	TLN1 KIAA1027 TLN	Homo sapiens (Human)	Q9Y490|TLN1_HUMAN	14	13	Y	46.63	15	-1.4	570.968	3	48.81	224960	1	16506	2	2	1752	1766			TLN1_HUMAN	Q9Y490	2541
2026.08	2026.04	0.03	R.LNEAAAGLNQAATELVQASR.G	Talin-1	TLN1 KIAA1027 TLN	Homo sapiens (Human)	Q9Y490|TLN1_HUMAN	14	13	Y	97.31	20	1.2	1014.04	2	78.17	469120	1	27580	2	2	1242	1261			TLN1_HUMAN	Q9Y490	2541
990.676	990.55	0.13	R.LLSGFGLER.E	Tensin-1 (EC 3.1.3.-)	TNS1 TNS	Homo sapiens (Human)	Q9HBL0|TENS1_HUMAN	56	14	Y	47.78	9	-1.8	496.284	2	61.7	127700	1	21513	2	2	568	576			TENS1_HUMAN	Q9HBL0	1839
1503.88	1503.8	0.07	R.ELDRLLSGFGLER.E	Tensin-1 (EC 3.1.3.-)	TNS1 TNS	Homo sapiens (Human)	Q9HBL0|TENS1_HUMAN	56	14	Y	74.28	13	1.3	502.279	3	79.01	56396	1	27912	2	2	564	576			TENS1_HUMAN	Q9HBL0	1839
2040.08	2040.05	0.02	K.ATSETLAADPTPAATIVHFK.V	Tensin-1 (EC 3.1.3.-)	TNS1 TNS	Homo sapiens (Human)	Q9HBL0|TENS1_HUMAN	56	14	Y	86.16	20	0	681.028	3	67.27	93967	1	23588	1	1	1725	1744			TENS1_HUMAN	Q9HBL0	1839
1487.68	1487.73	0.06	K.ATDAEADVASLNRR.I	Tropomyosin alpha-1 chain (Alpha-tropomyosin) (Tropomyosin-1)	TPM1 C15orf13 TMSA	Homo sapiens (Human)	P09493|TPM1_HUMAN	44	110	N	78.17	14	-2	744.876	2	32.15	1746300	1	9460	1	1	78	91			TPM1_HUMAN	P09493	284
1670.88	1670.88	0.01	K.LVIIESDLERAEER.A	Tropomyosin alpha-1 chain (Alpha-tropomyosin) (Tropomyosin-1)	TPM1 C15orf13 TMSA	Homo sapiens (Human)	P09493|TPM1_HUMAN	44	110	Y	49.48	14	0	557.971	3	61.6	170210	1	21492	1	1	169	182			TPM1_HUMAN	P09493	284
1148.48	1148.56	0.08	K.MELQEMQLK.E	Tropomyosin beta chain (Beta-tropomyosin) (Tropomyosin-2)	TPM2 TMSB	Homo sapiens (Human)	P07951|TPM2_HUMAN	48	162	N	66.6	9	-1.1	575.288	2	53.98	1232200	1	18530	1	1	141	149			TPM2_HUMAN	P07951	284
1342.68	1342.67	0	K.QLEEEQQALQK.K	Tropomyosin beta chain (Beta-tropomyosin) (Tropomyosin-2)	TPM2 TMSB	Homo sapiens (Human)	P07951|TPM2_HUMAN	48	162	Y	71.16	11	-2.9	672.345	2	27.78	1776100	1	7604	2	2	38	48			TPM2_HUMAN	P07951	284
944.476	944.493	0.02	R.ESLLAEQR.G	Nucleoprotein TPR (Megator) (NPC-associated intranuclear protein) (Translocated promoter region protein)	TPR	Homo sapiens (Human)	P12270|TPR_HUMAN	268	133	Y	17.79	8	-18.6	473.247	2	27.52	144090	1	7613	1	1	803	810			TPR_HUMAN	P12270	2363
1743.88	1743.91	0.04	R.SNASLTNNQNLIQSLK.E	Nucleoprotein TPR (Megator) (NPC-associated intranuclear protein) (Translocated promoter region protein)	TPR	Homo sapiens (Human)	P12270|TPR_HUMAN	268	133	Y	50.33	16	-1.8	872.966	2	61.24	14881	1	21368	1	1	1385	1400			TPR_HUMAN	P12270	2363
1365.68	1365.63	0.05	K.YHLGAYTGDDVR.I	Tryptase beta-2 (Tryptase-2) (EC 3.4.21.59) (Tryptase II)	TPSB2 TPS2	Homo sapiens (Human)	P20231|TRYB2_HUMAN	496	804	Y	61.2	12	-2.1	683.825	2	37.61	226560	1	11710	2	2	192	203			TRYB2_HUMAN	P20231	275
1887.88	1887.95	0.07	R.EQHLYYQDQLLPVSR.I	Tryptase beta-2 (Tryptase-2) (EC 3.4.21.59) (Tryptase II)	TPSB2 TPS2	Homo sapiens (Human)	P20231|TRYB2_HUMAN	496	804	Y	45.71	15	-1	944.985	2	62.08	23203	1	21695	1	1	92	106			TRYB2_HUMAN	P20231	275
1136.48	1136.51	0.04	R.SGEGEVSGLM(+15.99)R.K	Transcription intermediary factor 1-beta (TIF1-beta) (E3 SUMO-protein ligase TRIM28) (EC 2.3.2.27) (KRAB-associated protein 1) (KAP-1) (KRAB-interacting protein 1) (KRIP-1) (Nuclear corepressor KAP-1) (RING finger protein 96) (RING-type E3 ubiquitin transferase TIF1-beta) (Tripartite motif-containing protein 28)	TRIM28 KAP1 RNF96 TIF1B	Homo sapiens (Human)	Q13263|TIF1B_HUMAN	154	89	Y	29.11	11	-4.4	569.264	2	23.54	56454	1	5976	1	1	473	483	Oxidation (M)	M10:Oxidation (M):1000.00	TIF1B_HUMAN	Q13263	835
1198.68	1198.67	0.01	K.ADVQSIIGLQR.F	Transcription intermediary factor 1-beta (TIF1-beta) (E3 SUMO-protein ligase TRIM28) (EC 2.3.2.27) (KRAB-associated protein 1) (KAP-1) (KRAB-interacting protein 1) (KRIP-1) (Nuclear corepressor KAP-1) (RING finger protein 96) (RING-type E3 ubiquitin transferase TIF1-beta) (Tripartite motif-containing protein 28)	TRIM28 KAP1 RNF96 TIF1B	Homo sapiens (Human)	Q13263|TIF1B_HUMAN	154	89	Y	65.83	11	-1.9	600.342	2	60.18	76843	1	20963	1	1	780	790			TIF1B_HUMAN	Q13263	835
2949.47	2949.44	0.03	K.FSAVLVEPPPMSLPGAGLSSQELSGGPGDGP	Transcription intermediary factor 1-beta (TIF1-beta) (E3 SUMO-protein ligase TRIM28) (EC 2.3.2.27) (KRAB-associated protein 1) (KAP-1) (KRAB-interacting protein 1) (KRIP-1) (Nuclear corepressor KAP-1) (RING finger protein 96) (RING-type E3 ubiquitin transferase TIF1-beta) (Tripartite motif-containing protein 28)	TRIM28 KAP1 RNF96 TIF1B	Homo sapiens (Human)	Q13263|TIF1B_HUMAN	154	89	Y	72.36	31	5.7	1475.74	2	99.64	77327	1	34661	1	1	805	835			TIF1B_HUMAN	Q13263	835
1334.68	1334.69	0.01	R.IM(+15.99)NTFSVVPSPK.V	Tubulin beta-4B chain (Tubulin beta-2 chain) (Tubulin beta-2C chain)	TUBB4B TUBB2C	Homo sapiens (Human)	P68371|TBB4B_HUMAN	28	62	N	20.46	12	-3	668.354	2	55.41	50885	1	19054	1	1	163	174	Oxidation (M)	M2:Oxidation (M):1000.00	TBB4B_HUMAN	P68371	445
2086.08	2086.07	0.01	K.GHYTEGAELVDSVLDVVRK.E	Tubulin beta-4B chain (Tubulin beta-2 chain) (Tubulin beta-2C chain)	TUBB4B TUBB2C	Homo sapiens (Human)	P68371|TBB4B_HUMAN	28	62	N	97.15	19	4.3	696.37	3	86.72	985400	1	30516	3	3	104	122			TBB4B_HUMAN	P68371	445
1268.68	1268.67	0	K.AVAGNISDPGLQK.S	Vinculin (Metavinculin) (MV)	VCL	Homo sapiens (Human)	P18206|VINC_HUMAN	9	6	Y	84.12	13	-1.8	635.345	2	36.56	641900	1	11279	1	1	803	815			VINC_HUMAN	P18206	1134
1492.68	1492.7	0.03	K.MLGQM(+15.99)TDQVADLR.A	Vinculin (Metavinculin) (MV)	VCL	Homo sapiens (Human)	P18206|VINC_HUMAN	9	6	Y	63.08	13	-0.5	747.361	2	49.77	263580	1	16850	1	1	327	339	Oxidation (M)	M5:Oxidation (M):42.89	VINC_HUMAN	P18206	1134
2041.08	2041.08	0.01	K.VAMANIQPQMLVAGATSIAR.R	Vinculin (Metavinculin) (MV)	VCL	Homo sapiens (Human)	P18206|VINC_HUMAN	9	6	Y	83.46	20	3.5	1021.56	2	89.11	355760	1	31310	2	2	739	758			VINC_HUMAN	P18206	1134
2057.08	2057.08	0	K.VAM(+15.99)ANIQPQMLVAGATSIAR.R	Vinculin (Metavinculin) (MV)	VCL	Homo sapiens (Human)	P18206|VINC_HUMAN	9	6	Y	76.64	20	-0.1	1029.55	2	80.9	50844	1	28571	1	1	739	758	Oxidation (M)	M3:Oxidation (M):161.52	VINC_HUMAN	P18206	1134
699.476	700.387	0.91	R.SSVPGVR.L	Vimentin	VIM	Homo sapiens (Human)	P08670|VIME_HUMAN	8	3	Y	29.08	7	-2.1	351.202	2	17	184170	1	3613	1	1	72	78			VIME_HUMAN	P08670	466
1509.68	1509.7	0.02	R.M(+15.99)FGGPGTASRPSSSR.S	Vimentin	VIM	Homo sapiens (Human)	P08670|VIME_HUMAN	8	3	Y	56.08	15	-1.4	504.242	3	17.78	1048400	1	3717	1	1	14	28	Oxidation (M)	M1:Oxidation (M):1000.00	VIME_HUMAN	P08670	466
2125.08	2125.06	0.02	R.LLQDSVDFSLADAINTEFK.N	Vimentin	VIM	Homo sapiens (Human)	P08670|VIME_HUMAN	8	3	Y	94.47	19	3.1	1063.54	2	97.12	1175500	1	33935	3	3	79	97			VIME_HUMAN	P08670	466
2071.08	2071.03	0.05	K.EDIIQ(+.98)GFRYGSDIVPFSK.V	X-ray repair cross-complementing protein 5 (EC 3.6.4.-) (86 kDa subunit of Ku antigen) (ATP-dependent DNA helicase 2 subunit 2) (ATP-dependent DNA helicase II 80 kDa subunit) (CTC box-binding factor 85 kDa subunit) (CTC85) (CTCBF) (DNA repair protein XRCC5) (Ku80) (Ku86) (Lupus Ku autoantigen protein p86) (Nuclear factor IV) (Thyroid-lupus autoantigen) (TLAA) (X-ray repair complementing defective…	XRCC5 G22P2	Homo sapiens (Human)	P13010|XRCC5_HUMAN	179	182	Y	32.86	18	16.7	691.364	3	83.45	41445	1	29440	1	1	308	325	Deamidation (NQ)	Q5:Deamidation (NQ):1000.00	XRCC5_HUMAN	P13010	732
3122.47	3122.44	0.03	K.TEQGGAHFSVSSLAEGSVTSVGSVN(+.98)PAEN(+.98)FR.V	X-ray repair cross-complementing protein 5 (EC 3.6.4.-) (86 kDa subunit of Ku antigen) (ATP-dependent DNA helicase 2 subunit 2) (ATP-dependent DNA helicase II 80 kDa subunit) (CTC box-binding factor 85 kDa subunit) (CTC85) (CTCBF) (DNA repair protein XRCC5) (Ku80) (Ku86) (Lupus Ku autoantigen protein p86) (Nuclear factor IV) (Thyroid-lupus autoantigen) (TLAA) (X-ray repair complementing defective…	XRCC5 G22P2	Homo sapiens (Human)	P13010|XRCC5_HUMAN	179	182	Y	34.17	31	12.8	1041.84	3	79.69	44805	1	28125	1	1	569	599	Deamidation (NQ)	N25:Deamidation (NQ):48.95;N29:Deamidation (NQ):43.47	XRCC5_HUMAN	P13010	732

## Sheet: Protein_Hits
	unclass(x)
A2MG_HUMAN	1
AAAT_HUMAN	1
AACT_HUMAN	1
ACTA_HUMAN	5
ACTBL_HUMAN	1
ACTG_HUMAN	2
ACTN1_HUMAN	2
ACTN4_HUMAN	1
ADT2_HUMAN	1
ADT3_HUMAN	1
AHNK_HUMAN	3
AIFM1_HUMAN	1
AK1A1_HUMAN	1
AKA12_HUMAN	1
ALBU_HUMAN	3
ALDOA_HUMAN	1
ANK3_HUMAN	1
ANXA2_HUMAN	1
ANXA4_HUMAN	1
ANXA5_HUMAN	1
ANXA6_HUMAN	1
AOC3_HUMAN	1
APOA1_HUMAN	1
ARF3_HUMAN	1
ARP3_HUMAN	2
AT1A1_HUMAN	2
AT1B1_HUMAN	1
AT2A2_HUMAN	3
ATLA3_HUMAN	1
ATPB_HUMAN	1
ATPD_HUMAN	1
BIP_HUMAN	2
BORG4_HUMAN	1
CALD1_HUMAN	3
CALM2_HUMAN	1
CALR_HUMAN	1
CALX_HUMAN	1
CARL1_HUMAN	1
CATA_HUMAN	1
CATD_HUMAN	1
CATG_HUMAN	2
CBPA3_HUMAN	1
CBR1_HUMAN	2
CEAM5_HUMAN	1
CERU_HUMAN	1
CFAB_HUMAN	2
CIRBP_HUMAN	1
CLCA_HUMAN	1
CLCA1_HUMAN	2
CLH1_HUMAN	2
CNDP2_HUMAN	1
CO1A1_HUMAN	2
CO1A2_HUMAN	6
CO2A1_HUMAN	1
CO6A1_HUMAN	2
CO6A2_HUMAN	5
CO6A3_HUMAN	6
COEA1_HUMAN	1
COPB_HUMAN	1
COR1A_HUMAN	2
COR1B_HUMAN	1
CPSF5_HUMAN	1
CRKL_HUMAN	1
CSN4_HUMAN	1
CSRP1_HUMAN	1
CSTF2_HUMAN	1
CTNA1_HUMAN	1
CTND1_HUMAN	1
CY1_HUMAN	1
CYC_HUMAN	1
DAG1_HUMAN	1
DCTN2_HUMAN	1
DDB1_HUMAN	1
DESM_HUMAN	5
DESP_HUMAN	1
DHI2_HUMAN	1
DHX15_HUMAN	2
DKC1_HUMAN	1
DNPEP_HUMAN	1
DPYL3_HUMAN	1
DREB_HUMAN	1
DSG2_HUMAN	1
DYHC1_HUMAN	1
EEA1_HUMAN	1
EF1A1_HUMAN	3
EF2_HUMAN	1
EHD2_HUMAN	2
EIF3A_HUMAN	1
EIF3C_HUMAN	1
ELAV1_HUMAN	1
ELMO1_HUMAN	1
ENOA_HUMAN	3
ENPL_HUMAN	3
EPCAM_HUMAN	1
EPIPL_HUMAN	2
ERF3A_HUMAN	1
ERP44_HUMAN	1
EZRI_HUMAN	1
F120A_HUMAN	1
FABPL_HUMAN	1
FBN1_HUMAN	1
FCGBP_HUMAN	1
FIBA_HUMAN	1
FIBB_HUMAN	2
FIBG_HUMAN	1
FINC_HUMAN	1
FKB1A_HUMAN	1
FKBP3_HUMAN	1
FLNA_HUMAN	6
FLNB_HUMAN	1
FLNC_HUMAN	4
FUBP2_HUMAN	2
FUMH_HUMAN	1
G3P_HUMAN	3
GANAB_HUMAN	1
GBP1_HUMAN	2
GELS_HUMAN	5
GLRX3_HUMAN	1
GRP75_HUMAN	1
GSTP1_HUMAN	1
GSTT1_HUMAN	1
H15_HUMAN	1
H2AY_HUMAN	1
H2B1O_HUMAN	1
H4_HUMAN	1
HBA_HUMAN	1
HBB_HUMAN	1
HDGF_HUMAN	1
HNRH3_HUMAN	1
HNRL2_HUMAN	2
HNRPK_HUMAN	1
HNRPL_HUMAN	1
HNRPM_HUMAN	2
HRG_HUMAN	1
HS71A_HUMAN	1
HS90A_HUMAN	1
HSP72_HUMAN	1
HSP76_HUMAN	1
HSP7C_HUMAN	1
HSPB1_HUMAN	1
IF1AY_HUMAN	1
IF2A_HUMAN	1
IF2P_HUMAN	1
IGG1_HUMAN	1
IGJ_HUMAN	1
IGKC_HUMAN	1
IGLL5_HUMAN	1
ILF3_HUMAN	1
IMB1_HUMAN	1
IPYR_HUMAN	2
IQGA1_HUMAN	2
ITIH4_HUMAN	1
ITLN1_HUMAN	1
K1C10_HUMAN	1
K1C18_HUMAN	2
K1C19_HUMAN	1
K2C1_HUMAN	1
K2C8_HUMAN	1
KAD1_HUMAN	1
KCY_HUMAN	1
KHDR1_HUMAN	1
KI13B_HUMAN	1
KINH_HUMAN	3
KLC1_HUMAN	1
KS6A3_HUMAN	1
LAMA5_HUMAN	1
LAMB1_HUMAN	1
LAMB2_HUMAN	1
LC7L3_HUMAN	1
LEG3_HUMAN	1
LKHA4_HUMAN	1
LMNA_HUMAN	5
LMO7_HUMAN	2
LMOD1_HUMAN	1
LPP_HUMAN	2
LRP1_HUMAN	1
LS14A_HUMAN	1
LUM_HUMAN	1
LV39_HUMAN	1
MAP4_HUMAN	3
MARCS_HUMAN	2
MATR3_HUMAN	1
MET7A_HUMAN	1
MIC60_HUMAN	1
MIF_HUMAN	1
MISP_HUMAN	1
MK03_HUMAN	1
MOES_HUMAN	1
MUC2_HUMAN	2
MVP_HUMAN	2
MYH11_HUMAN	11
MYH14_HUMAN	5
MYH9_HUMAN	2
MYL6_HUMAN	2
MYL9_HUMAN	1
MYO1C_HUMAN	1
MYPT2_HUMAN	1
NAMPT_HUMAN	1
NIBA1_HUMAN	1
NID1_HUMAN	1
NONO_HUMAN	2
NUMA1_HUMAN	2
NXP20_HUMAN	1
OLFL1_HUMAN	1
PABP4_HUMAN	1
PAIRB_HUMAN	1
PALLD_HUMAN	3
PARK7_HUMAN	1
PDC6I_HUMAN	1
PDCD4_HUMAN	1
PDIA1_HUMAN	1
PDIA3_HUMAN	1
PDIA6_HUMAN	1
PDLI1_HUMAN	2
PDLI7_HUMAN	1
PEDF_HUMAN	1
PGAM1_HUMAN	1
PGBM_HUMAN	2
PGS1_HUMAN	1
PLEC_HUMAN	6
PLIN4_HUMAN	1
PLSI_HUMAN	2
PMM2_HUMAN	1
PNPH_HUMAN	1
PRDX5_HUMAN	1
PRELP_HUMAN	2
PRRC1_HUMAN	1
PSA2_HUMAN	1
PUR9_HUMAN	1
PYGB_HUMAN	1
PYM1_HUMAN	1
RAB1B_HUMAN	1
RACK1_HUMAN	1
RALY_HUMAN	1
RBBP4_HUMAN	1
RBBP7_HUMAN	1
RBM12_HUMAN	1
RBM27_HUMAN	1
RBMX_HUMAN	1
RED_HUMAN	1
RETST_HUMAN	1
RFA3_HUMAN	1
RL10_HUMAN	1
RL10A_HUMAN	2
RL11_HUMAN	1
RL15_HUMAN	1
RL21_HUMAN	1
RL22_HUMAN	1
RL23A_HUMAN	1
RL24_HUMAN	1
RL27_HUMAN	2
RL27A_HUMAN	1
RL3_HUMAN	2
RL32_HUMAN	1
RL34_HUMAN	1
RL4_HUMAN	1
RL7_HUMAN	1
RL7A_HUMAN	1
RL8_HUMAN	1
ROA0_HUMAN	1
ROA1_HUMAN	1
ROA2_HUMAN	1
ROA3_HUMAN	1
RRBP1_HUMAN	1
RS14_HUMAN	1
RS19_HUMAN	1
RS24_HUMAN	1
RS25_HUMAN	1
RS26_HUMAN	2
RS3A_HUMAN	2
RS4X_HUMAN	1
RS6_HUMAN	1
RSSA_HUMAN	1
S10A6_HUMAN	1
S10AB_HUMAN	1
S26A3_HUMAN	1
SAMH1_HUMAN	1
SCIN_HUMAN	1
SDC1_HUMAN	1
SEPT7_HUMAN	1
SEPT9_HUMAN	1
SF3A1_HUMAN	1
SF3B6_HUMAN	1
SFPQ_HUMAN	1
SH3L3_HUMAN	1
SMC3_HUMAN	3
SMCA2_HUMAN	1
SMD2_HUMAN	1
SMTN_HUMAN	3
SND1_HUMAN	1
SPTB2_HUMAN	2
SPTN1_HUMAN	2
SRBS1_HUMAN	2
SRRM2_HUMAN	1
STK24_HUMAN	1
SYNEM_HUMAN	5
SYNP2_HUMAN	1
TAGL_HUMAN	3
TALDO_HUMAN	1
TB182_HUMAN	1
TBB4B_HUMAN	2
TBB5_HUMAN	1
TBB6_HUMAN	1
TCOF_HUMAN	2
TCP4_HUMAN	1
TCPA_HUMAN	1
TCPD_HUMAN	1
TCRG1_HUMAN	1
TENS1_HUMAN	3
TENX_HUMAN	1
TERA_HUMAN	1
TFG_HUMAN	1
TGFI1_HUMAN	1
THTR_HUMAN	1
TIA1_HUMAN	1
TIF1B_HUMAN	3
TINAL_HUMAN	1
TKT_HUMAN	1
TLN1_HUMAN	5
TOP1_HUMAN	1
TPM1_HUMAN	2
TPM2_HUMAN	2
TPPP3_HUMAN	1
TPR_HUMAN	2
TR150_HUMAN	1
TRFE_HUMAN	2
TRYB2_HUMAN	2
TXND5_HUMAN	1
UD18_HUMAN	1
UFL1_HUMAN	1
UGPA_HUMAN	1
UN13A_HUMAN	1
UTRN_HUMAN	1
VAPB_HUMAN	1
VATA_HUMAN	1
VILL_HUMAN	1
VIME_HUMAN	3
VINC_HUMAN	4
WDR36_HUMAN	1
WIPF1_HUMAN	1
XRCC5_HUMAN	2
ZYX_HUMAN	1
