# Supplementary material for: MALDI imaging combined with two-photon microscopy reveals local differences in the heterogeneity of colorectal cancer
Source: Npj Imaging. 2024 Sep 23;2:35. doi: 10.1038/s44303-024-00041-3 (PMC12118716; doi:10.1038/s44303-024-00041-3)
Supplement: Supplementary file 2 — Supplementary Information2 [file 44303_2024_41_MOESM2_ESM.xlsx]

## Sheet: Sheet 1 - enrichment.Function_M
enrichment.Function_MC
#term ID	term description	observed gene count	background gene count	strength	false discovery rate	matching proteins in your network (IDs)	matching proteins in your network (labels)
GO:0005198	Structural molecule activity	12	776	1.09	1.64e-07	9606.ENSP00000211998,9606.ENSP00000295550,9606.ENSP00000306099,9606.ENSP00000316029,9606.ENSP00000323856,9606.ENSP00000336775,9606.ENSP00000357283,9606.ENSP00000379616,9606.ENSP00000446007,9606.ENSP00000446955,9606.ENSP00000484398,9606.ENSP00000496494	VCL,COL6A3,FGB,TLN1,PLEC,SYNM,LMNA,MYH11,VIM,MYL6,SMTN,TPM2
GO:0008307	Structural constituent of muscle	6	44	2.03	1.64e-07	9606.ENSP00000323856,9606.ENSP00000336775,9606.ENSP00000379616,9606.ENSP00000446955,9606.ENSP00000484398,9606.ENSP00000496494	PLEC,SYNM,MYH11,MYL6,SMTN,TPM2
GO:0003779	Actin binding	9	448	1.2	4.30e-06	9606.ENSP00000211998,9606.ENSP00000268182,9606.ENSP00000316029,9606.ENSP00000323856,9606.ENSP00000360293,9606.ENSP00000379616,9606.ENSP00000484398,9606.ENSP00000493594,9606.ENSP00000496494	VCL,IQGAP1,TLN1,PLEC,SORBS1,MYH11,SMTN,MYH14,TPM2
GO:0005515	Protein binding	23	7242	0.4	1.60e-05	9606.ENSP00000211998,9606.ENSP00000216336,9606.ENSP00000224784,9606.ENSP00000253024,9606.ENSP00000268182,9606.ENSP00000276079,9606.ENSP00000299767,9606.ENSP00000306099,9606.ENSP00000307078,9606.ENSP00000316029,9606.ENSP00000323856,9606.ENSP00000336775,9606.ENSP00000339063,9606.ENSP00000357283,9606.ENSP00000360293,9606.ENSP00000378760,9606.ENSP00000379616,9606.ENSP00000440045,9606.ENSP00000446007,…	VCL,CTSG,ACTA2,TRIM28,IQGAP1,NONO,HSP90B1,FGB,KIF5B,TLN1,PLEC,SYNM,EEF1A1,LMNA,SORBS1,MVP,MYH11,ATP2A2,VIM,SMTN,MYH14,ENO1,TPM2
GO:0008092	Cytoskeletal protein binding	11	1002	0.94	1.60e-05	9606.ENSP00000211998,9606.ENSP00000268182,9606.ENSP00000307078,9606.ENSP00000316029,9606.ENSP00000323856,9606.ENSP00000336775,9606.ENSP00000360293,9606.ENSP00000379616,9606.ENSP00000484398,9606.ENSP00000493594,9606.ENSP00000496494	VCL,IQGAP1,KIF5B,TLN1,PLEC,SYNM,SORBS1,MYH11,SMTN,MYH14,TPM2
GO:0005200	Structural constituent of cytoskeleton	5	107	1.57	0.00021	9606.ENSP00000316029,9606.ENSP00000323856,9606.ENSP00000336775,9606.ENSP00000357283,9606.ENSP00000446007	TLN1,PLEC,SYNM,LMNA,VIM
GO:0051015	Actin filament binding	6	213	1.35	0.00021	9606.ENSP00000211998,9606.ENSP00000268182,9606.ENSP00000316029,9606.ENSP00000379616,9606.ENSP00000493594,9606.ENSP00000496494	VCL,IQGAP1,TLN1,MYH11,MYH14,TPM2
GO:0044877	Protein-containing complex binding	10	1261	0.8	0.00098	9606.ENSP00000211998,9606.ENSP00000268182,9606.ENSP00000307078,9606.ENSP00000316029,9606.ENSP00000336775,9606.ENSP00000360293,9606.ENSP00000379616,9606.ENSP00000446007,9606.ENSP00000493594,9606.ENSP00000496494	VCL,IQGAP1,KIF5B,TLN1,SYNM,SORBS1,MYH11,VIM,MYH14,TPM2
GO:0045296	Cadherin binding	6	334	1.15	0.0018	9606.ENSP00000211998,9606.ENSP00000268182,9606.ENSP00000307078,9606.ENSP00000316029,9606.ENSP00000323856,9606.ENSP00000495530	VCL,IQGAP1,KIF5B,TLN1,PLEC,ENO1
GO:0003774	Cytoskeletal motor activity	4	114	1.44	0.0069	9606.ENSP00000307078,9606.ENSP00000379616,9606.ENSP00000446955,9606.ENSP00000493594	KIF5B,MYH11,MYL6,MYH14
GO:0000146	Microfilament motor activity	3	37	1.81	0.0077	9606.ENSP00000379616,9606.ENSP00000446955,9606.ENSP00000493594	MYH11,MYL6,MYH14
GO:0140657	ATP-dependent activity	6	543	0.94	0.0210	9606.ENSP00000299767,9606.ENSP00000307078,9606.ENSP00000379616,9606.ENSP00000440045,9606.ENSP00000446955,9606.ENSP00000493594	HSP90B1,KIF5B,MYH11,ATP2A2,MYL6,MYH14
GO:0002162	Dystroglycan binding	2	11	2.16	0.0420	9606.ENSP00000211998,9606.ENSP00000323856	VCL,PLEC
GO:0005516	Calmodulin binding	4	203	1.19	0.0420	9606.ENSP00000268182,9606.ENSP00000339063,9606.ENSP00000379616,9606.ENSP00000493594	IQGAP1,EEF1A1,MYH11,MYH14
GO:0017166	Vinculin binding	2	12	2.12	0.0420	9606.ENSP00000316029,9606.ENSP00000336775	TLN1,SYNM
GO:0019899	Enzyme binding	10	2084	0.58	0.0420	9606.ENSP00000211998,9606.ENSP00000216336,9606.ENSP00000224784,9606.ENSP00000253024,9606.ENSP00000268182,9606.ENSP00000299767,9606.ENSP00000339063,9606.ENSP00000378760,9606.ENSP00000440045,9606.ENSP00000495530	VCL,CTSG,ACTA2,TRIM28,IQGAP1,HSP90B1,EEF1A1,MVP,ATP2A2,ENO1
GO:0019215	Intermediate filament binding	2	13	2.08	0.0439	9606.ENSP00000336775,9606.ENSP00000446007	SYNM,VIM
GO:0044548	S100 protein binding	2	14	2.05	0.0475	9606.ENSP00000268182,9606.ENSP00000440045	IQGAP1,ATP2A2
